# Supplementary material for: Crystal structure of (1,3-thia­zole-2-carboxyl­ato-κN)(1,3-thia­zole-2-carb­oxy­lic acid-κN)silver(I)
Source: Acta Crystallogr E Crystallogr Commun. 2019 Jan 11;75(Pt 2):185–8. doi: 10.1107/S2056989019000124 (PMC6362641; doi:10.1107/S2056989019000124)
Supplement: Supplementary file 1 [file e-75-00185-sup1.cif]

##############################################################################
#                                                                            #
# This CIF contains the data in a paper accepted for publication in          #
# Acta Crystallographica Section E. It conforms to the requirements of       #
# Notes for Authors for Acta Crystallographica Section E, and has been       #
# peer reviewed under the auspices of the IUCr Commission on Journals.       #
#                                                                            #
# Full details of the Crystallographic Information File format               #
# are given in the paper "The Crystallographic Information File (CIF):       #
# a New Standard Archive File for Crystallography" by S. R. Hall, F. H.      #
# Allen and I. D. Brown [Acta Cryst. (1991), A47, 655-685].                  #
#                                                                            #
# The current version of the core CIF dictionary is obtainable from          #
# ftp://ftp.iucr.org/pub/cif_core.dic.                                       #
#                                                                            #
# Software is freely available for graphical display of the structure(s)     #
# in this CIF. For information consult the CIF software page                 #
# http://www.iucr.org/resources/cif/software.                                #
#                                                                            #
# This file may be used for bona fide research purposes within the           #
# scientific community so long as proper attribution is given to the journal # 
# article from which it was obtained.                                        #
#                                                                            #
##############################################################################
data_I
_database_code_depnum_ccdc_archive 'CCDC 1888609'
_audit_creation_method     'SHELXL-2014/7'
_journal_date_recd_electronic     2018-10-15
_journal_date_accepted     2019-01-03
_journal_name_full     'Acta Crystallographica, Section E'
_journal_year     2019
_journal_volume     75
_journal_issue      2
_journal_page_first     185
_journal_page_last     188
_journal_paper_category     GM
_journal_paper_doi     10.1107/S2056989019000124
_journal_coeditor_code     NK2248
_publ_contact_author_name     'Timothy J. Prior'
_publ_contact_author_address
;
Chemistry, University of Hull, Kingston upon Hull, HU6 7RX, UK
;
_publ_contact_author_email     't.prior@hull.ac.uk'
_publ_contact_author_fax     ?
_publ_contact_author_phone     '+44 (0)1482 466389'
_publ_section_title
;
Crystal structure of 
(1,3-thiazole-2-carboxylato-\k<i>N</i>)(1,3-thiazole-2-carboxylic
acid-\k<i>N</i>)silver(I)
;
_publ_section_title_footnote     .
loop_
    _publ_author_name
    _publ_author_footnote
    _publ_author_address
    'Meundaeng, Natthaya' .
;
Department of Chemistry, Faculty of Science,
King Mongkut's Institute of Technology Ladkrabang, Bangkok, 10520, Thailand
;
    'Rujiwatra, Apinpus' .
;
Department of Chemistry, Faculty of Science, Chiang Mai University, Chiang Mai,
50200, Thailand
;
    'Prior, Timothy J.' .
;
Chemistry, University of Hull, Kingston upon Hull, HU6 7RX, UK
;
_publ_section_synopsis
;
The Ag^I^ ion is coordinated by two heterocyclic N atoms from two ligands in a
linear configuration, forming a discrete coordination complex. There is an
O---H...O hydrogen bond between 2-tza^-^ and 2tzaH of adjacent complexes. The
hydrogen atom is shared between the two oxygen atoms.
;
_chemical_name_systematic
;
(1,3-Thiazole-2-carboxylato-\k<i>N</i>)(1,3-thiazole-2-carboxylic
acid-\k<i>N</i>)silver(I)
;
_chemical_name_common     ?
_chemical_formula_moiety
;
C8 H5 Ag N2 O4 S2
;
_chemical_formula_sum     'C8 H5 Ag N2 O4 S2'
_chemical_formula_iupac
;
[Ag (C4 H2 N O2 S) (C4 H3 N O2 S)]
;
_chemical_formula_weight     365.13
_chemical_melting_point     ?
_space_group_crystal_system     monoclinic
_space_group_name_H-M_alt     'P 21/c'
_space_group_name_Hall     '-P 2ybc'
loop_
    _space_group_symop_operation_xyz
    'x, y, z'
    '-x, y+1/2, -z+1/2'
    '-x, -y, -z'
    'x, -y-1/2, z-1/2'
_cell_length_a     5.8613(9)
_cell_length_b     5.0180(6)
_cell_length_c     18.278(3)
_cell_angle_alpha     90
_cell_angle_beta     98.303(13)
_cell_angle_gamma     90
_cell_volume     531.94(14)
_cell_formula_units_Z     2
_cell_measurement_reflns_used     3235
_cell_measurement_theta_min     3.5
_cell_measurement_theta_max     34.2
_cell_measurement_temperature     150(2)
_exptl_crystal_description     'block'
_exptl_crystal_colour     'colourless'
_exptl_crystal_size_max     0.250
_exptl_crystal_size_mid     0.180
_exptl_crystal_size_min     0.100
_exptl_crystal_density_diffrn     2.280
_exptl_crystal_density_meas     ?
_exptl_crystal_density_method     ?
_exptl_crystal_F_000     356
_exptl_absorpt_coefficient_mu     2.289
_exptl_absorpt_correction_type     multi-scan
_exptl_absorpt_process_details
;
(SORTAV; Blessing, 1995)
;
_exptl_absorpt_correction_T_min     0.868
_exptl_absorpt_correction_T_max     0.927
_diffrn_ambient_temperature     150(2)
_diffrn_source     ?
_diffrn_radiation_type     MoK\a
_diffrn_radiation_wavelength     0.71073
_diffrn_measurement_device_type     'Stoe IPDS2'
_diffrn_measurement_method     '\w-scans'
_diffrn_detector_area_resol_mean     6.67
_diffrn_reflns_number     3482
_diffrn_reflns_av_R_equivalents     0.0257
_diffrn_reflns_av_unetI/netI     0.0348
_diffrn_reflns_theta_min     3.513
_diffrn_reflns_theta_max     30.998
_diffrn_reflns_theta_full     25.242
_diffrn_measured_fraction_theta_max     0.994
_diffrn_measured_fraction_theta_full     0.990
_diffrn_reflns_limit_h_min     -8
_diffrn_reflns_limit_h_max     8
_diffrn_reflns_limit_k_min     -7
_diffrn_reflns_limit_k_max     6
_diffrn_reflns_limit_l_min     -21
_diffrn_reflns_limit_l_max     26
_refine_special_details     ?
_reflns_number_total     1691
_reflns_number_gt     1354
_reflns_threshold_expression     'I > 2\s(I)'
_refine_ls_structure_factor_coef     Fsqd
_refine_ls_matrix_type     full
_refine_ls_R_factor_all     0.0304
_refine_ls_R_factor_gt     0.0198
_refine_ls_wR_factor_gt     0.0418
_refine_ls_wR_factor_ref     0.0437
_refine_ls_goodness_of_fit_ref     0.899
_refine_ls_restrained_S_all     0.899
_refine_ls_number_reflns     1691
_refine_ls_number_parameters     82
_refine_ls_number_restraints     0
_refine_ls_hydrogen_treatment     mixed
_refine_ls_weighting_scheme     calc
_refine_ls_weighting_details
                      'w=1/[\s^2^(Fo^2^)+(0.0208P)^2^] where P=(Fo^2^+2Fc^2^)/3'
_atom_sites_solution_hydrogens     geom
_atom_sites_solution_primary     ?
_atom_sites_solution_secondary     ?
_refine_ls_shift/su_max     0.000
_refine_ls_shift/su_mean     0.000
_refine_diff_density_max     0.450
_refine_diff_density_min     -0.335
_refine_ls_extinction_method     none
_refine_ls_extinction_coef     .
loop_
    _atom_type_symbol
    _atom_type_description
    _atom_type_scat_dispersion_real
    _atom_type_scat_dispersion_imag
    _atom_type_scat_source
    'Ag' 'Ag' -0.8971 1.1015
                         'International Tables Vol C Tables 4.2.6.8 and 6.1.1.4'
    'C' 'C' 0.0033 0.0016
                         'International Tables Vol C Tables 4.2.6.8 and 6.1.1.4'
    'H' 'H' 0.0000 0.0000
                         'International Tables Vol C Tables 4.2.6.8 and 6.1.1.4'
    'N' 'N' 0.0061 0.0033
                         'International Tables Vol C Tables 4.2.6.8 and 6.1.1.4'
    'O' 'O' 0.0106 0.0060
                         'International Tables Vol C Tables 4.2.6.8 and 6.1.1.4'
    'S' 'S' 0.1246 0.1234
                         'International Tables Vol C Tables 4.2.6.8 and 6.1.1.4'
_computing_data_collection
;
X-AREA (Stoe & Cie, 2002)
;
_computing_cell_refinement
;
X-AREA (Stoe & Cie, 2002)
;
_computing_data_reduction
;
SORTAV (Blessing, 1995)
;
_computing_structure_solution
;
SHELXT (Sheldrick, 2015a)
;
_computing_structure_refinement
;
<i>SHELXL2014/7</i> (Sheldrick, 2015b)
;
_computing_molecular_graphics
;
ORTEP-3 for Windows (Farrugia, 2012) and CrystalMaker (Palmer,
2014)
;
_computing_publication_material
;
WinGX (Farrugia, 2012)
;
loop_
    _atom_site_type_symbol
    _atom_site_label
    _atom_site_fract_x
    _atom_site_fract_y
    _atom_site_fract_z
    _atom_site_U_iso_or_equiv
    _atom_site_adp_type
    _atom_site_calc_flag
    _atom_site_occupancy
    _atom_site_disorder_assembly
    _atom_site_disorder_group
    Ag Ag1 0.0000 0.5000 0.5000 0.02294(6) Uani d 1 . .
    S S1 0.39928(7) 0.66825(9) 0.30440(3) 0.01892(9) Uani d 1 . .
    O O2 0.3909(2) 0.1980(3) 0.47470(7) 0.0195(3) Uani d 1 . .
    H H2 0.4842 0.0819 0.4938 0.029 Uiso calc 0.5 . .
    O O1 0.6413(2) 0.2412(3) 0.39263(8) 0.0245(3) Uani d 1 . .
    N N1 0.1394(2) 0.6325(3) 0.40394(8) 0.0153(3) Uani d 1 . .
    C C4 0.1715(3) 0.8824(4) 0.30037(11) 0.0192(3) Uani d 1 . .
    H H4 0.1351(11) 1.009(4) 0.2649(10) 0.023 Uiso calc 1 . .
    C C3 0.0518(3) 0.8370(4) 0.35772(10) 0.0169(3) Uani d 1 . .
    H H3 -0.076(3) 0.934(2) 0.3650(2) 0.020 Uiso calc 1 . .
    C C2 0.3237(2) 0.5272(3) 0.38216(9) 0.0140(3) Uani d 1 . .
    C C1 0.4673(3) 0.3028(3) 0.41895(10) 0.0160(3) Uani d 1 . .
loop_
    _atom_site_aniso_label
    _atom_site_aniso_U_11
    _atom_site_aniso_U_22
    _atom_site_aniso_U_33
    _atom_site_aniso_U_12
    _atom_site_aniso_U_13
    _atom_site_aniso_U_23
    Ag1 0.01955(8) 0.03224(11) 0.01899(10) 0.00117(9) 0.00935(6) 0.00427(10)
    S1 0.01923(17) 0.0192(2) 0.0203(2) 0.00206(15) 0.00930(15) 0.00304(17)
    O2 0.0197(5) 0.0164(6) 0.0221(7) 0.0033(4) 0.0023(5) 0.0040(5)
    O1 0.0193(5) 0.0224(6) 0.0331(8) 0.0073(5) 0.0078(5) 0.0006(6)
    N1 0.0140(5) 0.0158(7) 0.0162(7) 0.0018(5) 0.0028(5) -0.0001(6)
    C4 0.0205(7) 0.0149(8) 0.0216(9) 0.0025(6) 0.0015(7) 0.0040(7)
    C3 0.0161(6) 0.0153(7) 0.0189(8) 0.0028(6) 0.0012(6) -0.0005(7)
    C2 0.0133(6) 0.0137(7) 0.0152(7) 0.0005(5) 0.0031(5) 0.0007(7)
    C1 0.0149(6) 0.0128(7) 0.0195(8) 0.0011(5) 0.0000(6) -0.0023(7)
_geom_special_details
;
 All esds (except the esd in the dihedral angle between two l.s. planes)
 are estimated using the full covariance matrix.  The cell esds are taken
 into account individually in the estimation of esds in distances, angles
 and torsion angles; correlations between esds in cell parameters are only
 used when they are defined by crystal symmetry.  An approximate (isotropic)
 treatment of cell esds is used for estimating esds involving l.s. planes.
;
loop_
    _geom_bond_atom_site_label_1
    _geom_bond_atom_site_label_2
    _geom_bond_site_symmetry_2
    _geom_bond_distance
    _geom_bond_publ_flag
    Ag1 N1 3_566 2.1463(14) ?
    Ag1 N1 . 2.1463(14) ?
    S1 C2 . 1.7026(17) ?
    S1 C4 . 1.7071(18) ?
    O2 C1 . 1.283(2) ?
    O2 H2 . 0.8400 ?
    O1 C1 . 1.2280(19) ?
    N1 C2 . 1.3151(19) ?
    N1 C3 . 1.380(2) ?
    C4 C3 . 1.362(2) ?
    C4 H4 . 0.91(3) ?
    C3 H3 . 0.92(2) ?
    C2 C1 . 1.505(2) ?
loop_
    _geom_angle_atom_site_label_1
    _geom_angle_atom_site_label_2
    _geom_angle_atom_site_label_3
    _geom_angle_site_symmetry_1
    _geom_angle_site_symmetry_3
    _geom_angle
    _geom_angle_publ_flag
    N1 Ag1 N1 3_566 . 180.00(8) ?
    C2 S1 C4 . . 90.10(8) ?
    C1 O2 H2 . . 109.5 ?
    C2 N1 C3 . . 111.27(14) ?
    C2 N1 Ag1 . . 123.33(12) ?
    C3 N1 Ag1 . . 125.39(10) ?
    C3 C4 S1 . . 110.35(14) ?
    C3 C4 H4 . . 124.8 ?
    S1 C4 H4 . . 124.8 ?
    C4 C3 N1 . . 114.09(14) ?
    C4 C3 H3 . . 123.0 ?
    N1 C3 H3 . . 123.0 ?
    N1 C2 C1 . . 126.61(14) ?
    N1 C2 S1 . . 114.18(13) ?
    C1 C2 S1 . . 119.21(11) ?
    O1 C1 O2 . . 127.78(16) ?
    O1 C1 C2 . . 117.10(15) ?
    O2 C1 C2 . . 115.12(13) ?
loop_
    _geom_hbond_atom_site_label_D
    _geom_hbond_atom_site_label_H
    _geom_hbond_atom_site_label_A
    _geom_hbond_site_symmetry_A
    _geom_hbond_distance_DH
    _geom_hbond_distance_HA
    _geom_hbond_distance_DA
    _geom_hbond_angle_DHA
    O2 H2 O2 3_656 0.84 1.65 2.470(3) 165.0
    C3 H3 O1 1_465 0.92 2.37 3.280(2) 170.0
    C4 H4 Cg 2 0.91(3) 2.901(15) 3.688(2) 145.6(10)
_shelx_space_group_comment
;
The symmetry employed for this shelxl refinement is uniquely defined
by the following loop, which should always be used as a source of
symmetry information in preference to the above space-group names.
They are only intended as comments.
;
_shelx_estimated_absorpt_T_min     0.598
_shelx_estimated_absorpt_T_max     0.803
_shelx_hkl_file
;
   9   1  -1 215.015 20.7594   1
   9   1  -2 5.44632 19.5935   1
   9   1  -3 82.6654 25.7784   1
   9   1  -4 19.3458 19.3934   1
   9   1  -5 49.3039 25.0712   1
   9   1  -6 30.2236 19.0445   1
   9   1  -7 288.757 26.1411   1
   9   1  -8 114.416 20.0671   1
   9   1  -9  255.29 21.1055   1
   9   0  -1  2.2692  18.385   1
   9   0  -2 311.524 26.6268   1
   9   0  -3 3.17326 19.5209   1
   9   0  -4-14.4182 25.3143   1
   9   0  -5 9.79662 18.4545   1
   9   0  -6  51.101 25.4929   1
   9   0  -7 7.41583 19.4418   1
   9   0  -8 395.751 21.3536   1
   9   0  -9-12.2757 26.6806   1
   9   0 -10 152.546 20.1448   1
   9  -1   0 14.0151  27.804   1
   9  -1  -1 207.058 21.1203   1
   9  -1  -2 7.84561 19.1083   1
   9  -1  -3 62.5497 23.8267   1
   9  -1  -4  23.841 19.4672   1
   9  -1  -5 44.2994 19.6093   1
   9  -1  -6 20.2223 22.7424   1
   9  -1  -7 325.615 22.7656   1
   9  -1  -8 101.272  24.997   1
   9  -1  -9 261.961 28.0464   1
  -8  -3   1 179.326 22.6378   1
   8   3  -1 160.666 17.1013   1
  -8  -3   2-9.08005 18.1376   1
   8   3  -2 6.29345 16.3482   1
  -8  -3   3 205.645 19.0938   1
   8   3  -3 212.323 22.1043   1
  -8  -3   4-0.50071 17.9906   1
   8   3  -4 20.6848 17.2174   1
  -8  -3   5 100.155 21.9393   1
   8   3  -5 100.197 23.9421   1
  -8  -3   6-2.07058 17.6114   1
   8   3  -6 4.63327 16.7713   1
  -8  -3   7 237.011 25.3546   1
   8   3  -7  246.36 23.7275   1
   8   3  -8-9.09822 17.9426   1
  -8  -3   8 3.02787 18.9562   1
  -8  -3   9-5.61274 18.6745   1
   8   3  -9 7.74081 21.4694   1
   8   3 -10-6.65028 18.2109   1
  -8  -3  10 9.17171 25.8978   1
  -8  -3  11 375.123 26.3608   1
   8   3 -11 409.359 19.4519   1
  -8  -3  12 9.01269 20.9242   1
   8   3 -12 5.68771 24.7353   1
  -8  -2   1 121.155 16.9705   1
   8   2  -1 131.881 21.1465   1
   8   2  -2 310.424 16.5922   1
  -8  -2   2 319.217 24.0942   1
   8   2  -3 18.3559 21.1325   1
  -8  -2   3 16.1373 16.7697   1
   8   2  -4 131.704 15.6935   1
  -8  -2   4 140.207  22.193   1
   8   2  -5  4.7679 21.0055   1
  -8  -2   5 13.7783 15.8482   1
   8   2  -6 272.413 16.1965   1
  -8  -2   6 258.929 16.9187   1
  -8  -2   7 37.5745 20.9379   1
   8   2  -7 10.2681 21.1887   1
   8   2  -8 134.575 15.5026   1
  -8  -2   8 162.644  17.684   1
  -8  -2   9 6.51869 16.8116   1
   8   2  -9 21.7287 15.5443   1
   8   2 -10 202.343 21.9824   1
  -8  -2  10 189.151  23.182   1
  -8  -2  11 138.793 18.1812   1
   8   2 -11  135.15 16.3638   1
  -8  -2  12 622.723 22.5737   1
   8   2 -12 664.661 20.9607   1
   8   2 -13  38.565 17.8489   1
  -8  -2  13 29.3029 18.9352   1
   8   2 -14 194.284 25.0295   1
  -8  -2  14 180.907 20.3485   1
  -8  -2  15-19.8201 24.1791   1
   8   2 -15 14.0261 24.4572   1
  -8  -2  16 10.2096 26.5763   1
   8   1  -1 171.155 20.1844   1
   8   1  -2 70.3409 14.5342   1
   8   1  -3 242.518 20.4617   1
   8   1  -4 -11.274 14.1527   1
   8   1  -5 346.336 21.0941   1
   8   1  -6 5.76115 14.0026   1
  -8  -1   6-0.37844 15.2324   1
  -8  -1   7  121.04 15.9864   1
   8   1  -7 96.8421 14.4446   1
   8   1  -8 192.798  19.561   1
  -8  -1   8 203.294 22.5245   1
   8   1  -9 436.026 16.9483   1
  -8  -1   9 404.853 18.9101   1
  -8  -1  10 4.19847 17.0665   1
   8   1 -10 8.76786 15.0076   1
   8   1 -11 297.802 20.0697   1
  -8  -1  11 291.334 22.6796   1
   8   1 -12-3.19371 20.0077   1
  -8  -1  12 7.39239 23.8299   1
   8   1 -13  258.98 21.3747   1
  -8  -1  13 256.071 24.8319   1
   8   1 -14 13.9624 16.3583   1
  -8  -1  14 11.1735 23.1161   1
  -8  -1  15 326.568 25.1793   1
   8   1 -15 383.884 19.6293   1
  -8  -1  16 8.15368 25.8328   1
   8   1 -16 51.7522 18.4053   1
  -8  -1  17-12.4676 27.5292   1
   8   1 -17 97.7717 19.2233   1
   8   0  -1-5.00708 19.5122   1
   8   0  -2 68.9598 14.2904   1
   8   0  -3-8.35795 19.4385   1
   8   0  -4 828.696 23.5712   1
   8   0  -5 0.39332 16.8033   1
   8   0  -6 46.5196 17.6452   1
   8   0  -7 1.92782 13.8848   1
   8   0  -8 243.322 15.6073   1
   8   0  -9 4.07171 19.3713   1
   8   0 -10 495.716 20.9702   1
   8   0 -11-0.75757 14.2979   1
   8   0 -12 50.7582 16.0045   1
   8   0 -13 15.0224  15.684   1
   8   0 -14 384.115 17.9648   1
   8   0 -15  4.7524 17.5416   1
   8   0 -16 52.7149  17.929   1
   8   0 -17-6.01567 23.3431   1
   8  -1   0 87.7695 19.8066   1
   8  -1  -1 168.928 16.0956   1
   8  -1  -2 87.4804 19.5329   1
   8  -1  -3 244.467 16.5074   1
   8  -1  -4-3.67159 19.0257   1
   8  -1  -5 357.555 17.3833   1
   8  -1  -6 17.8997 15.0846   1
   8  -1  -7 106.707 19.9933   1
   8  -1  -8 227.697  15.648   1
   8  -1  -9 420.893 18.3625   1
   8  -1 -10 -0.1435  15.377   1
   8  -1 -11 288.709 17.2184   1
   8  -1 -12 14.6099 15.7744   1
   8  -1 -13 276.598 17.5729   1
   8  -1 -14 10.4414 17.2696   1
   8  -1 -15 355.785  19.819   1
   8  -1 -16 24.8067 24.3755   1
   8  -1 -17 91.8578 23.5809   1
   8  -2   0 63.4967 16.2367   1
   8  -2  -1 152.559 21.0321   1
   8  -2  -2 352.818 20.2047   1
   8  -2  -3 0.86759 20.3585   1
   8  -2  -4 135.345 16.6042   1
   8  -2  -5 23.1525 15.8471   1
   8  -2  -6 303.431 23.1432   1
   8  -2  -7 25.7632 19.9846   1
   8  -2  -8 165.401 16.6854   1
   8  -2  -9 25.7033  16.025   1
   8  -2 -10 198.724 17.2552   1
   8  -2 -11 139.188 17.6052   1
   8  -2 -12 659.976  22.388   1
   8  -2 -13 29.7324 18.2333   1
   8  -2 -14 176.818 23.2085   1
   8  -2 -15 19.5652 26.8985   1
   8  -2 -16 164.124 21.4769   1
   8  -3   0 24.5577 24.4072   1
   8  -3  -1 188.513 19.9463   1
   8  -3  -2 15.1388 23.6059   1
   8  -3  -3 238.875 20.5557   1
   8  -3  -4 -6.2416 24.7218   1
   8  -3  -5 98.1818 18.7152   1
   8  -3  -6 12.0882 17.6603   1
   8  -3  -7 259.246 25.3728   1
   8  -3  -8 10.1243 23.7971   1
   8  -3  -9 9.55714 22.9336   1
   8  -3 -10 13.8735 23.0095   1
   8  -3 -11 388.434 25.9767   1
   8  -3 -12  -11.58 26.7198   1
   8  -3 -13 208.882  29.089   1
   7   5  -1  86.835 20.2136   1
  -7  -5   1 85.2352 25.6072   1
  -7  -5   2 17.7453 19.4183   1
   7   5  -2 7.00345 20.0102   1
   7   5  -3 -2.8637 26.1711   1
  -7  -5   3-13.0219 25.5081   1
  -7  -5   4-15.0285  17.758   1
   7   5  -4 5.43346 18.1586   1
   7   5  -5 101.005  18.933   1
  -7  -5   5 67.8713 26.7982   1
  -7  -5   6  8.3914 19.9787   1
   7   5  -6 11.7075 25.3669   1
  -7  -5   7 143.092 25.6215   1
   7   5  -7 58.5219  20.243   1
  -7  -4   1 26.2907 22.0372   1
   7   4  -1  26.997 15.4214   1
  -7  -4   2 62.7476  16.155   1
   7   4  -2 44.7665 20.7693   1
  -7  -4   3 23.8123 15.7131   1
   7   4  -3 30.2508 15.8036   1
   7   4  -4 253.171 20.5791   1
  -7  -4   4 258.397   16.83   1
   7   4  -5  42.262 15.3263   1
  -7  -4   5 33.3286 14.9158   1
  -7  -4   6 278.559 16.8454   1
   7   4  -6 258.646 16.4812   1
   7   4  -7 21.3179 15.6481   1
  -7  -4   7 21.8103 18.8905   1
   7   4  -8  244.61 16.6887   1
  -7  -4   8 247.379 17.9037   1
  -7  -4   9 16.1053 21.4979   1
   7   4  -9 2.93214 16.8177   1
  -7  -4  10 35.4707   23.40   1
   7   4 -10 52.6832 21.6626   1
   7   4 -11 8.10736 16.9281   1
  -7  -4  11-0.58587 17.3058   1
   7   4 -12 48.9564  22.742   1
  -7  -4  12 76.8016 18.4924   1
  -7  -4  13 30.5179 18.6061   1
   7   4 -13 6.22042 18.2063   1
   7   4 -14 373.813 20.6618   1
  -7  -4  14 379.654 25.0372   1
   7   4 -15  26.277 24.1701   1
   7   3  -1 11.9064 17.6144   1
  -7  -3   1-7.12949 13.8415   1
  -7  -3   2  7.8781 14.2848   1
   7   3  -2 21.0114 13.0348   1
   7   3  -3 566.848 20.4424   1
  -7  -3   3 612.163 23.4359   1
   7   3  -4-1.23365 13.6823   1
  -7  -3   4-12.7996 14.3505   1
  -7  -3   5 561.053 21.0904   1
   7   3  -5 570.431 21.5356   1
   7   3  -6 4.66711 13.4806   1
  -7  -3   6 0.99583 13.5322   1
   7   3  -7 157.875 19.0542   1
  -7  -3   7 134.597  14.522   1
  -7  -3   8 11.3262 16.7592   1
   7   3  -8 2.13939 13.6414   1
   7   3  -9 486.081 16.5366   1
  -7  -3   9 460.315 16.6377   1
  -7  -3  10-12.4552 13.9742   1
   7   3 -10-16.3277 19.4241   1
   7   3 -11 1.45444 13.9074   1
  -7  -3  11 9.79809 21.0663   1
   7   3 -12 9.21599 14.3379   1
  -7  -3  12-0.82922 16.2807   1
  -7  -3  13  613.80 19.5926   1
   7   3 -13 605.278 22.7961   1
  -7  -3  14-9.28542 17.2832   1
   7   3 -14-0.48618  21.624   1
  -7  -3  15 486.095 20.5471   1
   7   3 -15 475.679 19.3095   1
   7   3 -16 4.92525 16.9173   1
  -7  -3  16 10.1403 18.6262   1
   7   3 -17 122.438 19.1535   1
  -7  -3  17  95.898  19.944   1
  -7  -3  18 0.51746  20.957   1
   7   3 -18 1.54602 19.5902   1
  -7  -2   1 11.0967 12.9833   1
   7   2  -1 13.2786 12.1247   1
   7   2  -2 212.716 16.7345   1
  -7  -2   2 237.173 13.8841   1
  -7  -2   3 145.514 18.3382   1
   7   2  -3 154.741  12.785   1
   7   2  -4 411.815 18.2221   1
  -7  -2   4 391.163 15.7777   1
  -7  -2   5 181.758 18.1014   1
   7   2  -5 180.674 13.0747   1
  -7  -2   6 117.486 13.7374   1
   7   2  -6 136.966 15.8061   1
  -7  -2   7 43.8224 13.4748   1
   7   2  -7 35.9831 15.6415   1
  -7  -2   8 520.368 20.8752   1
   7   2  -8 485.948 14.8479   1
   7   2  -9 6.51879 12.4181   1
  -7  -2   9 23.5623 13.5807   1
  -7  -2  10 193.368 14.6706   1
   7   2 -10 192.238 17.8635   1
  -7  -2  11 31.7242 18.5078   1
   7   2 -11  35.637 12.6182   1
   7   2 -12 73.9854 13.4579   1
  -7  -2  12 97.1558 14.1761   1
   7   2 -13 72.9889 14.1175   1
  -7  -2  13 61.4444 14.7312   1
   7   2 -14 529.308 16.9849   1
  -7  -2  14 541.337 18.1247   1
  -7  -2  15 79.0275 15.7011   1
   7   2 -15 76.2054  14.228   1
  -7  -2  16 186.966 17.5983   1
   7   2 -16 224.658 20.2685   1
   7   2 -17 94.6205 19.4143   1
  -7  -2  17  88.337 17.9264   1
  -7  -2  18 257.946 19.2448   1
   7   2 -18 285.846 22.4778   1
  -7  -2  19 5.20993  18.552   1
   7   2 -19-4.27402 18.2381   1
   7   2 -20 210.323 20.4259   1
  -7  -2  20 119.217 20.5673   1
   7   1  -1 708.377 20.1584   1
   7   1  -2 200.093 12.6831   1
  -7  -1   2  209.99 13.9145   1
   7   1  -3 100.155 16.1418   1
  -7  -1   3 90.8782 13.5002   1
   7   1  -4 4.02326 11.3009   1
  -7  -1   4-4.02518 12.8611   1
  -7  -1   5 291.696 13.9145   1
   7   1  -5 323.184 16.2638   1
   7   1  -6 9.57292 15.1404   1
  -7  -1   6 0.51488   12.24   1
   7   1  -7 719.669  16.771   1
  -7  -1   7 729.077 21.4132   1
  -7  -1   8 17.8775 12.4375   1
   7   1  -8 24.0873   10.87   1
   7   1  -9 190.435 15.4161   1
  -7  -1   9 175.572 16.9838   1
  -7  -1  10 157.519  18.096   1
   7   1 -10 156.158 17.0527   1
  -7  -1  11 608.665 18.8049   1
   7   1 -11 618.045 19.9225   1
  -7  -1  12 83.9212 14.2238   1
   7   1 -12  93.194  15.798   1
  -7  -1  13 227.866 15.3213   1
   7   1 -13 261.578 17.4028   1
   7   1 -14 10.9578  16.237   1
  -7  -1  14-0.05861 17.9934   1
   7   1 -15 345.826 20.3478   1
  -7  -1  15 329.604 20.4342   1
  -7  -1  16 67.9944 19.4012   1
   7   1 -16  77.128 19.9633   1
   7   1 -17 425.959 21.6525   1
  -7  -1  17 363.187 22.2133   1
   7   1 -18 5.38521 20.4073   1
  -7  -1  18  12.216 17.9908   1
  -7  -1  19 55.2866 18.6449   1
   7   1 -19  50.767 16.5451   1
  -7  -1  20 33.3734 20.4071   1
   7   1 -20  34.954 18.5951   1
  -7  -1  21 487.531 31.6954   1
   7   1 -21 545.124 29.7911   1
   7   0  -1 1.65806 11.4921   1
   7   0  -2 263.344 17.0731   1
   7   0  -3-0.10048 10.9635   1
   7   0  -4 215.304 12.0759   1
   7   0  -5-4.10288 14.6117   1
   7   0  -6 1344.47 27.9179   1
   7   0  -7 6.32862 11.2688   1
   7   0  -8 230.273 12.2772   1
  -7   0   9 0.08401 12.4458   1
   7   0  -9 1.43238  11.448   1
   7   0 -10 637.281 18.7782   1
  -7   0  10 615.531 19.5133   1
  -7   0  11-5.06872 16.8438   1
   7   0 -11 11.2312 14.8221   1
  -7   0  12 1135.63 29.5982   1
   7   0 -12 1216.67 25.0279   1
   7   0 -13-4.93074 12.7146   1
  -7   0  13 1.79175 19.9098   1
  -7   0  14 184.592  21.333   1
   7   0 -14 179.972 13.3049   1
   7   0 -15-1.68982 13.9627   1
  -7   0  15 5.99699 18.6912   1
  -7   0  16 563.519 26.1144   1
   7   0 -16 615.741 22.2698   1
  -7   0  17 11.6511 23.2154   1
   7   0 -17 5.76484 20.2628   1
  -7   0  18 139.753 24.2393   1
   7   0 -18 133.781 15.4587   1
  -7   0  19-2.03963 18.7287   1
   7   0 -19 2.73722 21.9811   1
   7   0 -20 248.393 22.3185   1
   7   0 -21 2.71526 25.7629   1
   7  -1   0 34.7076 15.9322   1
   7  -1  -1 732.871 23.6695   1
   7  -1  -2 232.314 17.6159   1
   7  -1  -3 100.125 11.7641   1
   7  -1  -4 10.8057 11.1459   1
   7  -1  -5 290.674  17.525   1
   7  -1  -6 3.49878 14.4951   1
   7  -1  -7 736.483 19.5097   1
   7  -1  -8 19.3959 11.7925   1
   7  -1  -9 164.224 12.5493   1
   7  -1 -10 147.969 12.7967   1
   7  -1 -11 649.788 17.2157   1
   7  -1 -12 87.0998 13.1871   1
   7  -1 -13 250.459 18.2637   1
   7  -1 -14 -3.0997 17.4424   1
   7  -1 -15 348.127 16.0668   1
   7  -1 -16 79.5114 19.1083   1
   7  -1 -17 410.922 18.4896   1
   7  -1 -18 6.60756 22.2227   1
   7  -1 -19  72.347 17.4328   1
   7  -1 -20   42.15 23.2154   1
   7  -1 -21 559.617  30.136   1
   7  -2   0 338.069 18.5383   1
   7  -2  -1 1.21357 16.1925   1
   7  -2  -2 241.512 15.3922   1
   7  -2  -3 154.972 17.6108   1
   7  -2  -4 433.349 18.5712   1
   7  -2  -5 183.716 14.4028   1
   7  -2  -6 115.704  12.738   1
   7  -2  -7 34.8079 16.6862   1
   7  -2  -8 500.307 21.1738   1
   7  -2  -9 15.4827  17.094   1
   7  -2 -10 190.092 18.4294   1
   7  -2 -11  26.202 15.9544   1
   7  -2 -12 88.2619 14.1043   1
   7  -2 -13 84.3403 17.8041   1
   7  -2 -14 616.528 24.1309   1
   7  -2 -15 77.1174 14.8459   1
   7  -2 -16 221.239 20.7358   1
   7  -2 -17 94.6084 21.8882   1
   7  -2 -18 292.351 23.2389   1
   7  -2 -19 5.00656 23.4629   1
   7  -2 -20 169.628 27.8276   1
   7  -3   0 14.9732 14.7809   1
   7  -3  -1-3.78253 19.2505   1
   7  -3  -2  14.522 14.0398   1
   7  -3  -3 602.192 28.5031   1
   7  -3  -4 7.97253 13.8215   1
   7  -3  -5 580.366 23.3217   1
   7  -3  -6 4.63555 17.5074   1
   7  -3  -7 161.402 20.7227   1
   7  -3  -8 6.10633 20.1702   1
   7  -3  -9 477.159 23.0006   1
   7  -3 -10 -4.6376 19.9341   1
   7  -3 -11  3.0375 15.0121   1
   7  -3 -12 6.88753 15.6758   1
   7  -3 -13 586.489 24.8376   1
   7  -3 -14 3.59522 16.6362   1
   7  -3 -15 544.687 26.9638   1
   7  -3 -16 10.0772  23.585   1
   7  -3 -17 97.2946 26.3623   1
   7  -3 -18 4.71111 27.9461   1
   7  -4   0 55.7744 22.2543   1
   7  -4  -1 32.4127 15.3226   1
   7  -4  -2 53.8005 20.6737   1
   7  -4  -3 26.8157 17.6759   1
   7  -4  -4 275.036 22.7968   1
   7  -4  -5 55.5701 22.6418   1
   7  -4  -6 270.069 19.4244   1
   7  -4  -7 22.6148 17.0716   1
   7  -4  -8 241.428 19.3008   1
   7  -4  -9 9.65916 18.1899   1
   7  -4 -10 40.4448 17.5609   1
   7  -4 -11 15.6966 24.1162   1
   7  -4 -12 73.7762 22.4927   1
   7  -4 -13 25.3296 23.7792   1
   7  -4 -14 386.221 23.6481   1
   7  -4 -15 25.9312 25.6708   1
   7  -5   0 8.62794  26.116   1
   7  -5  -1 69.9595 20.3234   1
   7  -5  -2-9.76867 26.8258   1
   7  -5  -3 4.72572 19.4262   1
   7  -5  -4  12.419 20.9301   1
   7  -5  -5  45.957  29.171   1
   7  -5  -6 7.89544 26.2682   1
   7  -5  -7 117.707  22.003   1
  -6  -5   1 131.569 20.7496   1
   6   5  -1 137.117 20.8471   1
   6   5  -2 60.8653 19.5014   1
  -6  -5   2  72.302 16.1837   1
   6   5  -3 259.394 15.9349   1
  -6  -5   3  274.23  21.383   1
   6   5  -4 60.6128 18.6892   1
  -6  -5   4 51.6593 15.3651   1
   6   5  -5 81.3073 15.2347   1
  -6  -5   5 93.4399 21.2962   1
   6   5  -6 5.06568 15.5725   1
  -6  -5   6 2.38295 15.7693   1
   6   5  -7  200.26 21.9444   1
  -6  -5   7  174.82 21.7679   1
  -6  -5   8 11.6732 16.2517   1
   6   5  -8 21.5541 16.2309   1
   6   5  -9 316.659 23.8938   1
  -6  -5   9 324.415 18.5659   1
   6   5 -10-11.0486 16.9899   1
  -6  -5  10-4.66161 22.1684   1
  -6  -5  11 37.6254 24.5557   1
   6   5 -11 32.5736 21.5504   1
   6   5 -12 39.2643 18.2863   1
  -6  -5  12 22.6094 18.3638   1
   6   5 -13 144.337 20.0275   1
  -6  -5  13 148.926 19.6599   1
  -6  -5  14 121.445 20.1875   1
   6   5 -14 124.587 25.2015   1
   6   4  -1 14.5826  17.042   1
  -6  -4   1 10.0253 18.0025   1
   6   4  -2 330.075 14.2823   1
  -6  -4   2 357.401 15.1034   1
  -6  -4   3 11.4156 12.8099   1
   6   4  -3 8.07158 15.4402   1
  -6  -4   4 42.0659  13.061   1
   6   4  -4 48.5718 12.3414   1
   6   4  -5 58.3297 12.5433   1
  -6  -4   5 38.6804 13.1427   1
   6   4  -6 230.926 13.7884   1
  -6  -4   6 262.889 14.7737   1
   6   4  -7 134.602 16.6559   1
  -6  -4   7 127.446 17.5795   1
  -6  -4   8 239.836 14.7821   1
   6   4  -8 265.907 15.4441   1
  -6  -4   9 43.5076 18.7279   1
   6   4  -9 37.2842 18.2035   1
  -6  -4  10 326.982 19.3411   1
   6   4 -10 311.932 15.1397   1
  -6  -4  11  6.1141 14.3566   1
   6   4 -11 2.52321 13.6493   1
  -6  -4  12 159.266 15.5386   1
   6   4 -12 169.907 20.0824   1
  -6  -4  13 6.11674  19.242   1
   6   4 -13 13.3262 14.6912   1
   6   4 -14 33.0857 15.4764   1
  -6  -4  14 67.8243 21.8472   1
   6   4 -15 54.9398   21.39   1
  -6  -4  15 62.1216  23.043   1
   6   4 -16 391.846 22.3799   1
  -6  -4  16 361.721 25.5196   1
   6   4 -17  76.404 19.0308   1
  -6  -4  17 56.3255   25.01   1
  -6  -4  18 207.781  27.967   1
   6   4 -18 184.556 19.3477   1
  -6  -3   1 482.849 14.1111   1
   6   3  -1 475.154 17.0619   1
  -6  -3   2 18.8833 14.6684   1
   6   3  -2 25.6142 10.6012   1
  -6  -3   3 5.26698 10.9202   1
   6   3  -3 14.5267 14.5919   1
   6   3  -4 27.1722 11.5026   1
  -6  -3   4 30.0544 12.3371   1
   6   3  -5 725.907 19.9361   1
  -6  -3   5 781.003 21.3855   1
   6   3  -6  26.836 10.9877   1
  -6  -3   6 19.6279  11.768   1
  -6  -3   7 283.563 16.5916   1
   6   3  -7 282.035 12.9452   1
   6   3  -8 59.6216 15.6292   1
  -6  -3   8 56.8504 12.2368   1
  -6  -3   9 165.562 13.4742   1
   6   3  -9 190.284 12.2735   1
  -6  -3  10  28.691 16.6592   1
   6   3 -10 28.1742 11.6957   1
   6   3 -11 886.872 20.0009   1
  -6  -3  11 890.776 23.0259   1
   6   3 -12 3.00146 15.7472   1
  -6  -3  12-6.75482 12.6741   1
  -6  -3  13-8.49296 12.8015   1
   6   3 -13 8.25473 17.2071   1
  -6  -3  14 2.01128 13.4644   1
   6   3 -14 6.67993 12.3521   1
   6   3 -15 341.925 15.4516   1
  -6  -3  15 344.325 16.2753   1
  -6  -3  16 6.10305 18.9698   1
   6   3 -16 3.09055   14.05   1
  -6  -3  17 399.226   21.58   1
   6   3 -17 433.314 17.4829   1
   6   3 -18 11.0382 16.0416   1
  -6  -3  18 4.45566 16.4648   1
  -6  -3  19 208.795 18.4151   1
   6   3 -19 224.323 19.1248   1
  -6  -3  20    0.00 19.1482   1
   6   3 -20 4.42689 18.3016   1
  -6  -3  21-10.1719 20.1757   1
   6   3 -21 497.875 22.6603   1
  -6  -2   1 68.3329 12.0624   1
   6   2  -1 70.2087 14.2269   1
  -6  -2   2 335.083  18.415   1
   6   2  -2 312.966 12.5186   1
   6   2  -3 70.1779 13.3618   1
  -6  -2   3 75.2631 12.1079   1
   6   2  -4 316.867 14.9085   1
  -6  -2   4 294.578 15.3046   1
  -6  -2   5 108.575 11.3368   1
   6   2  -5  115.61 10.6135   1
  -6  -2   6 1102.96 23.4497   1
   6   2  -6 1071.73 19.1046   1
  -6  -2   7 362.749 13.0049   1
   6   2  -7 388.251 16.2912   1
   6   2  -8 636.163 14.6136   1
  -6  -2   8 675.741 19.6655   1
  -6  -2   9 77.6194 12.0502   1
   6   2  -9 94.1539 11.0061   1
  -6  -2  10 928.585 21.5521   1
   6   2 -10 896.905 19.8471   1
  -6  -2  11  29.647 16.2042   1
   6   2 -11 26.0602 10.9624   1
   6   2 -12 285.751 15.4642   1
  -6  -2  12 283.395 13.3725   1
  -6  -2  13  11.615 12.1771   1
   6   2 -13 9.65301 15.3471   1
   6   2 -14 233.446 16.4092   1
  -6  -2  14  221.04 13.8708   1
  -6  -2  15 71.8633  13.117   1
   6   2 -15 75.2434 15.9871   1
  -6  -2  16 844.372 19.6339   1
   6   2 -16 952.419 25.4436   1
  -6  -2  17 145.842 14.8444   1
   6   2 -17 148.663 16.9941   1
   6   2 -18 218.653 15.5046   1
  -6  -2  18 175.887 15.4762   1
   6   2 -19  15.455 15.1011   1
  -6  -2  19  6.1344 15.4686   1
   6   2 -20  254.01 16.7837   1
  -6  -2  20 227.884 17.6794   1
   6   2 -21 68.2823 18.2532   1
  -6  -2  21 63.0285 22.6055   1
   6   2 -22 221.267  25.924   1
  -6  -2  22 236.034 27.1599   1
  -6  -2  23-1.83331 22.0707   1
   6   1  -1 681.347 17.6817   1
  -6  -1   1 701.997  16.205   1
   6   1  -2 249.035 11.1446   1
  -6  -1   2 251.676 16.1323   1
  -6  -1   3 1412.40 24.3108   1
   6   1  -3 1308.81 23.8485   1
  -6  -1   4-0.73929 13.8154   1
   6   1  -4 14.6724 12.8877   1
   6   1  -5 152.267 10.0822   1
  -6  -1   5 150.887 11.3215   1
  -6  -1   6 21.7315 10.6847   1
   6   1  -6 12.9766  9.4211   1
  -6  -1   7 760.774 19.8477   1
   6   1  -7 718.743 15.4224   1
  -6  -1   8-2.11731 14.7739   1
   6   1  -8 9.27193 9.25157   1
   6   1  -9  984.90 18.3431   1
  -6  -1   9 1039.37 24.2618   1
  -6  -1  10 140.534 15.2599   1
   6   1 -10 126.992 13.2554   1
  -6  -1  11 305.719 16.4897   1
   6   1 -11 343.265  14.278   1
  -6  -1  12 81.4291 11.5644   1
   6   1 -12 72.1107 10.8235   1
  -6  -1  13 905.066 19.0762   1
   6   1 -13 925.205 20.7211   1
   6   1 -14 186.242 12.3905   1
  -6  -1  14 170.482 12.6934   1
   6   1 -15 357.096 13.8869   1
  -6  -1  15 307.141 14.1554   1
   6   1 -16 3.56875 14.7849   1
  -6  -1  16 7.29379 12.4876   1
  -6  -1  17 465.558 16.2722   1
   6   1 -17 549.646 20.2117   1
   6   1 -18 46.9041 12.5246   1
  -6  -1  18 36.4431  14.422   1
  -6  -1  19 401.336  17.411   1
   6   1 -19 450.224 17.3126   1
   6   1 -20 89.5425 20.3286   1
  -6  -1  20 92.6176 19.9614   1
   6   1 -21 109.683 16.6649   1
  -6  -1  21 97.6202 23.1345   1
   6   1 -22 76.4369 25.0828   1
  -6  -1  22 76.7316  19.517   1
  -6  -1  23 410.622 29.9107   1
   6   1 -23 462.569 22.1764   1
  -6  -1  24 12.4508 21.9084   1
   6   0  -1-2.33826 12.8882   1
   6   0  -2 1066.80 21.8505   1
   6   0  -3 1.63456 9.44414   1
  -6   0   4 1030.68 24.8998   1
   6   0  -4 862.326 18.0856   1
   6   0  -5-0.97138 12.2747   1
  -6   0   5 1.57597 14.1599   1
   6   0  -6  14.172 12.3463   1
  -6   0   6  16.941 10.8292   1
  -6   0   7 6.65081 14.5226   1
   6   0  -7-5.62388 11.8908   1
   6   0  -8 718.702 18.4839   1
  -6   0   8 683.285 16.1448   1
   6   0  -9 7.10965 13.0694   1
  -6   0   9 0.72396 10.6577   1
   6   0 -10 460.453 16.0669   1
  -6   0  10 395.295 16.6977   1
  -6   0  11  18.631 15.7796   1
   6   0 -11-7.47951 13.5403   1
  -6   0  12 700.957 17.6622   1
   6   0 -12  761.66 16.8511   1
   6   0 -13 2.47951  10.444   1
  -6   0  13 3.10103 12.0287   1
   6   0 -14 985.824 21.9991   1
  -6   0  14 978.805 20.9247   1
   6   0 -15 0.81115 14.4384   1
  -6   0  15-0.15755 12.3497   1
  -6   0  16 32.7432 13.6468   1
   6   0 -16 31.5047 11.8554   1
   6   0 -17 7.71726 16.6329   1
  -6   0  17  4.5985 13.4447   1
  -6   0  18 972.707 26.0461   1
   6   0 -18 1128.11  25.362   1
  -6   0  19 0.80699 19.5932   1
   6   0 -19-6.70933 18.4237   1
   6   0 -20  423.34 20.8412   1
  -6   0  20 387.934 22.1142   1
  -6   0  21-6.33763 22.9819   1
   6   0 -21-5.09814 15.7936   1
   6   0 -22 147.454 22.8494   1
  -6   0  22 142.366 24.4892   1
   6   0 -23 2.46803 24.9327   1
  -6   0  23-6.03324 26.8135   1
   6  -1   0 142.371 14.5393   1
   6  -1  -1 713.516 21.8691   1
   6  -1  -2 203.383 11.6796   1
   6  -1  -3 1323.43 33.4398   1
   6  -1  -4 7.39733  9.8366   1
   6  -1  -5 135.866  10.616   1
   6  -1  -6 7.36519 9.60665   1
   6  -1  -7 802.458 18.3316   1
   6  -1  -8 4.50395 9.50008   1
   6  -1  -9 1057.54 20.3622   1
   6  -1 -10 134.487 13.7019   1
   6  -1 -11  341.23 16.3074   1
   6  -1 -12 90.7737 10.8873   1
   6  -1 -13 905.896 21.6531   1
   6  -1 -14  166.75 12.4447   1
   6  -1 -15 358.987 17.9218   1
   6  -1 -16 4.96658 12.0758   1
   6  -1 -17 548.324 20.0015   1
   6  -1 -18 51.3196 18.4966   1
   6  -1 -19 459.253 21.8052   1
   6  -1 -20 85.4331  20.524   1
   6  -1 -21 119.176 23.2052   1
   6  -1 -22 77.2356 23.9895   1
   6  -2   0 792.924 32.5987   1
   6  -2  -1 76.7922 11.4027   1
   6  -2  -2 271.587 14.0611   1
   6  -2  -3 75.6036 14.5971   1
   6  -2  -4 324.066 14.8929   1
   6  -2  -5  111.36 11.0441   1
   6  -2  -6 1241.97  32.183   1
   6  -2  -7 388.298 14.8766   1
   6  -2  -8 621.884 18.2476   1
   6  -2  -9 93.7301 11.1374   1
   6  -2 -10 897.045 22.6992   1
   6  -2 -11 40.0391 11.0018   1
   6  -2 -12 310.444 16.0903   1
   6  -2 -13 9.20048 11.5849   1
   6  -2 -14 209.929  17.427   1
   6  -2 -15  71.949 15.9427   1
   6  -2 -16 900.491 24.1803   1
   6  -2 -17 151.748 18.6933   1
   6  -2 -18 209.136 20.9397   1
   6  -2 -19 8.23776 18.4617   1
   6  -2 -20 270.889 24.0802   1
   6  -2 -21 61.5975 28.6086   1
   6  -3   0 23.6133 12.2863   1
   6  -3  -1 439.225  21.119   1
   6  -3  -2 18.5308 15.1449   1
   6  -3  -3 11.8444 10.8268   1
   6  -3  -4  28.398 12.0833   1
   6  -3  -5 794.792 29.1774   1
   6  -3  -6 19.6462 16.3869   1
   6  -3  -7 283.931 18.5141   1
   6  -3  -8 58.5355 15.7095   1
   6  -3  -9  189.81 16.4344   1
   6  -3 -10 23.1236 11.9069   1
   6  -3 -11 916.881 25.5959   1
   6  -3 -12 4.69993 12.2482   1
   6  -3 -13 1.45685 17.6453   1
   6  -3 -14 2.93883 18.4664   1
   6  -3 -15 356.517 21.7718   1
   6  -3 -16 0.40242 19.5595   1
   6  -3 -17 389.377 23.5205   1
   6  -3 -18 12.6771 22.8901   1
   6  -3 -19 216.022  30.497   1
   6  -4   0 296.572 22.6303   1
   6  -4  -1 8.39118 14.0019   1
   6  -4  -2 349.968 22.8547   1
   6  -4  -3 4.84242 18.1052   1
   6  -4  -4 27.7377  12.769   1
   6  -4  -5 51.5528 12.7979   1
   6  -4  -6 265.398  19.841   1
   6  -4  -7 138.519 19.9967   1
   6  -4  -8 250.925  19.612   1
   6  -4  -9 36.7868 14.5592   1
   6  -4 -10 315.007  20.276   1
   6  -4 -11 0.42842 20.8882   1
   6  -4 -12 151.368  19.148   1
   6  -4 -13 14.2854 15.2229   1
   6  -4 -14 43.4169 15.9668   1
   6  -4 -15 59.8364 23.5461   1
   6  -4 -16 372.542 27.9949   1
   6  -4 -17 61.0594 25.9154   1
   6  -4 -18 128.553 61.4931   1
   6  -5   0 9.30075  16.223   1
   6  -5  -1 146.009 18.5077   1
   6  -5  -2 75.2896 20.7354   1
   6  -5  -3 307.265 24.1955   1
   6  -5  -4 58.3918 17.2703   1
   6  -5  -5 119.163 21.0143   1
   6  -5  -6 14.1712 21.6911   1
   6  -5  -7  173.85 22.3981   1
   6  -5  -8 11.3428 24.2064   1
   6  -5  -9 326.791 23.7925   1
   6  -5 -10  1.3348 18.1443   1
   6  -5 -11 28.7136  24.954   1
   6  -5 -12 13.9234 22.8108   1
   6  -5 -13 127.216  24.779   1
   6  -5 -14 113.378 28.0965   1
   6  -5 -14 90.0681 26.1699   1
   6  -6  -1 15.4647 21.0888   1
   6  -6  -2 45.6605 28.7811   1
   6  -6  -3 4.43693 21.8095   1
   6  -6  -4 119.904 29.8026   1
  -5  -6   1 2.42357 22.4126   1
   5   6  -1-3.52618 17.0001   1
  -5  -6   2 23.1361   17.05   1
   5   6  -2 18.1679 22.5256   1
   5   6  -3-3.81134 21.0355   1
  -5  -6   3 14.0536 17.4351   1
   5   6  -4 239.873 18.7139   1
  -5  -6   4 235.203 21.9212   1
  -5  -6   5-0.03198 16.2897   1
   5   6  -5-3.76825 17.8547   1
  -5  -6   6 158.129  16.618   1
   5   6  -6 168.228 24.3155   1
   5   6  -7 4.90796 17.3972   1
  -5  -6   7 22.6795 22.7466   1
   5   6  -8 16.4521 21.7931   1
  -5  -6   8-1.78201 17.2693   1
  -5  -6   9 1.17777 17.3748   1
   5   6  -9 2.26271 17.9442   1
   5   6 -10  250.09 19.6384   1
  -5  -6  10 275.263 25.9241   1
  -5  -6  11 10.9881 22.9896   1
  -5  -6  12 52.0917 19.7436   1
   5   5  -1 95.5342 17.6907   1
  -5  -5   1 87.9363 18.2262   1
   5   5  -2  53.167 13.0024   1
  -5  -5   2 71.2038 13.3538   1
   5   5  -3 12.6719 12.5069   1
  -5  -5   3 6.60555 16.6724   1
   5   5  -4 178.821 17.9679   1
  -5  -5   4 201.086 14.0217   1
   5   5  -5 269.305 14.5977   1
  -5  -5   5  303.95 14.3195   1
   5   5  -6 65.2732 13.9268   1
  -5  -5   6 87.6632 13.4693   1
   5   5  -7 58.6447 13.2753   1
  -5  -5   7 47.4056 18.4082   1
  -5  -5   8 1.21247 13.5645   1
   5   5  -8 7.05438 13.6522   1
   5   5  -9  192.55  14.642   1
  -5  -5   9 197.903 14.2539   1
   5   5 -10 15.3174 14.5348   1
  -5  -5  10-15.0306 19.4128   1
   5   5 -11 398.653 17.7904   1
  -5  -5  11 372.634 16.7545   1
   5   5 -12 23.4554 21.4289   1
  -5  -5  12 10.2077 15.1406   1
  -5  -5  13 18.1088 15.8303   1
   5   5 -13 8.05459 15.6246   1
  -5  -5  14 72.1119 16.2482   1
   5   5 -14 74.3324 19.7309   1
  -5  -5  15 227.919 17.8682   1
  -5  -5  16 52.2687  18.228   1
  -5  -5  17 70.1296 19.3128   1
  -5  -4   1 82.9471 15.9982   1
   5   4  -1 73.2238 15.4308   1
  -5  -4   2 376.828 13.9764   1
   5   4  -2 355.248 12.7734   1
  -5  -4   3-0.25627 11.2203   1
   5   4  -3 7.74994 10.3265   1
  -5  -4   4 226.359 16.4128   1
   5   4  -4 201.188  11.113   1
   5   4  -5 4.41817 10.7223   1
  -5  -4   5  19.875 11.8934   1
  -5  -4   6 161.868 16.0929   1
   5   4  -6 171.435 12.2544   1
  -5  -4   7 103.405 11.9873   1
   5   4  -7 107.069 16.0873   1
  -5  -4   8 1016.98 23.4483   1
   5   4  -8 1002.33 22.2635   1
   5   4  -9  50.282 14.7334   1
  -5  -4   9 62.2674 12.0633   1
  -5  -4  10 162.335 12.3821   1
   5   4 -10 161.424 12.1529   1
   5   4 -11 162.414 12.4953   1
  -5  -4  11 209.861 12.7286   1
  -5  -4  12 252.013 17.9866   1
   5   4 -12 262.288 16.5828   1
  -5  -4  13 4.78968 17.4786   1
   5   4 -13 -0.5373 17.1607   1
   5   4 -14 203.309  13.888   1
  -5  -4  14 163.879 17.2278   1
   5   4 -15 5.05745 14.0666   1
  -5  -4  15 21.6436  13.786   1
   5   4 -16 111.435 17.7689   1
  -5  -4  16 105.577 14.6427   1
  -5  -4  17 280.672 16.8867   1
   5   4 -17  276.74 22.0099   1
  -5  -4  18 508.033 22.8535   1
  -5  -4  19 13.7799 23.7099   1
  -5  -4  20 103.321 25.3955   1
  -5  -4  21 6.02172 20.1388   1
   5   3  -1 429.654 12.4664   1
  -5  -3   1 461.684 13.6818   1
  -5  -3   2-2.55013 10.1785   1
   5   3  -2 16.9842 12.4678   1
  -5  -3   3 1548.23 30.2752   1
   5   3  -3 1498.08 25.9113   1
   5   3  -4 14.9317 9.51875   1
  -5  -3   4 19.5826 10.5064   1
  -5  -3   5 226.909 14.9112   1
   5   3  -5  210.43 14.3463   1
   5   3  -6-0.80661 9.84509   1
  -5  -3   6 14.7631 10.7205   1
   5   3  -7 1004.50 18.4283   1
  -5  -3   7 1058.09 19.5956   1
   5   3  -8 19.3764 13.4182   1
  -5  -3   8 27.7877 11.6145   1
  -5  -3   9 352.318 16.0135   1
   5   3  -9 346.884 15.3747   1
   5   3 -10 13.2053 9.91926   1
  -5  -3  10 7.27144 10.0811   1
   5   3 -11 325.279 13.1114   1
  -5  -3  11 340.531 13.1722   1
  -5  -3  12 4.89505  10.895   1
   5   3 -12 26.2962 10.2224   1
  -5  -3  13 1177.08 24.2888   1
   5   3 -13 1106.20 22.2092   1
   5   3 -14 13.0787 15.1631   1
  -5  -3  14-11.0426 16.0596   1
  -5  -3  15 11.4291 16.3421   1
   5   3 -15 19.5461 15.6825   1
  -5  -3  16 1.83898 15.9632   1
   5   3 -16-5.18387 16.5386   1
   5   3 -17 451.512 19.6715   1
  -5  -3  17  390.12 20.0355   1
   5   3 -18  4.2827 17.1743   1
  -5  -3  18 3.55528 18.6708   1
  -5  -3  19 482.542 22.2913   1
   5   3 -19 462.717  21.524   1
  -5  -3  20-0.05464 14.9828   1
  -5  -3  21 50.7226 16.7016   1
  -5  -3  22-6.17395 17.7997   1
  -5  -3  23 206.892 26.4961   1
  -5  -2   1 14.9829 12.5948   1
   5   2  -1 8.21706 11.9455   1
   5   2  -2 1760.73 27.1152   1
  -5  -2   2 1718.99 33.7909   1
  -5  -2   3 23.2285 10.0673   1
   5   2  -3 12.2537 8.32622   1
  -5  -2   4 816.445 16.6936   1
   5   2  -4 812.771 17.9337   1
   5   2  -5  108.54 12.6336   1
  -5  -2   5 91.6521 14.3039   1
   5   2  -6 148.805  9.8485   1
  -5  -2   6 167.991 11.2384   1
  -5  -2   7 124.831 14.0761   1
   5   2  -7 112.298 9.24361   1
  -5  -2   8 531.542   14.92   1
   5   2  -8 513.865 13.5806   1
  -5  -2   9 148.034  13.913   1
   5   2  -9 145.179 10.0072   1
   5   2 -10 346.183  11.558   1
  -5  -2  10 362.916 15.2899   1
   5   2 -11 86.7262 9.88792   1
  -5  -2  11 55.7733 10.6691   1
  -5  -2  12 1326.41 24.7312   1
   5   2 -12 1392.83 22.6369   1
  -5  -2  13 22.7552 14.6328   1
   5   2 -13  27.867 9.52916   1
  -5  -2  14 778.076 20.3451   1
   5   2 -14 786.848 18.6985   1
   5   2 -15 8.33139 10.2093   1
  -5  -2  15-3.45912 15.9212   1
  -5  -2  16 217.821 17.9476   1
   5   2 -16 239.897 12.7913   1
  -5  -2  17 198.734  18.128   1
   5   2 -17  210.25 16.0961   1
   5   2 -18 722.537  21.208   1
  -5  -2  18 737.829 22.2172   1
  -5  -2  19 57.6841 19.1254   1
   5   2 -19 76.7889 17.3982   1
  -5  -2  20 308.311 16.6953   1
   5   2 -20 324.971 16.5837   1
   5   2 -21 3.44515 14.4763   1
  -5  -2  21 0.59747 15.3503   1
  -5  -2  22 443.405 24.9449   1
  -5  -2  23  16.852 21.7977   1
  -5  -2  24 229.441 20.4341   1
  -5  -2  25 9.35211 25.1646   1
  -5  -1   1  854.66 19.9891   1
   5   1  -1 843.627 15.5729   1
   5   1  -2 26.7455 11.9276   1
  -5  -1   2 23.9795  10.166   1
   5   1  -3 982.957 20.9083   1
  -5  -1   3 1032.88 25.7695   1
   5   1  -4 158.477 9.34835   1
  -5  -1   4 166.006 14.3548   1
  -5  -1   5 1349.38 21.9254   1
   5   1  -5 1346.49 20.4764   1
   5   1  -6 733.078 15.5649   1
  -5  -1   6 719.234 19.0241   1
   5   1  -7 326.716 10.5429   1
  -5  -1   7 311.873 11.4537   1
  -5  -1   8 94.4322 14.0248   1
   5   1  -8   91.16 8.80589   1
  -5  -1   9 870.187 17.9898   1
   5   1  -9 805.889 15.9352   1
  -5  -1  10 725.438 19.5937   1
   5   1 -10 737.669  17.774   1
  -5  -1  11 1150.32 20.9072   1
   5   1 -11 1161.86 21.9025   1
   5   1 -12 4.52841 8.58101   1
  -5  -1  12 18.0399 10.2646   1
   5   1 -13 645.767 15.1152   1
  -5  -1  13 621.695 15.4104   1
   5   1 -14 148.649 13.6867   1
  -5  -1  14 155.449 14.7048   1
   5   1 -15 1011.32 21.4037   1
  -5  -1  15 938.607 24.8405   1
   5   1 -16 187.635 11.8377   1
  -5  -1  16 157.565 15.8672   1
   5   1 -17 332.021 15.5587   1
  -5  -1  17 341.811  17.357   1
   5   1 -18 31.2572 14.8918   1
  -5  -1  18 23.0857 15.5285   1
  -5  -1  19 430.839 16.0119   1
   5   1 -19 460.337 15.6351   1
   5   1 -20 111.347 17.5797   1
  -5  -1  20 106.821 14.6901   1
   5   1 -21 738.909 23.3401   1
  -5  -1  21 643.505 24.0674   1
  -5  -1  22 82.3102 16.6955   1
  -5  -1  23 268.963 24.4167   1
  -5  -1  24 94.6259 17.5373   1
  -5  -1  25 241.785 25.9201   1
  -5   0   1 -12.022 9.76029   1
   5   0  -1 4.09848 8.49074   1
   5   0  -2 262.168 10.2874   1
  -5   0   2  259.31 15.6971   1
   5   0  -3 4.59809 7.69707   1
  -5   0   3-4.96235 9.76414   1
  -5   0   4 1851.40 28.3494   1
   5   0  -4 1822.67 27.8709   1
   5   0  -5 2.19727 7.66851   1
  -5   0   5 1.00326 13.0188   1
  -5   0   6 3093.58 45.1367   1
   5   0  -6 3118.75 40.5114   1
   5   0  -7-1.20504 8.04075   1
  -5   0   7-8.44898 13.6488   1
   5   0  -8 98.0139 8.93994   1
  -5   0   8 104.684 10.0768   1
  -5   0   9 3.91904 13.3226   1
   5   0  -9 8.73814 11.5535   1
  -5   0  10 2468.24  50.059   1
   5   0 -10 2497.61 36.7837   1
  -5   0  11-3.99008 9.43029   1
   5   0 -11 2.32688 7.90725   1
   5   0 -12 550.937 16.0575   1
  -5   0  12  490.80 18.5028   1
   5   0 -13-6.72634 8.44702   1
  -5   0  13-3.46955 14.0344   1
   5   0 -14 515.441 16.7708   1
  -5   0  14 466.472  19.069   1
   5   0 -15-1.74682 9.67719   1
  -5   0  15-9.06853 14.1623   1
   5   0 -16 1009.81 21.3903   1
  -5   0  16 940.867 26.5666   1
   5   0 -17 8.33185 14.6141   1
  -5   0  17 3.01078 16.0856   1
   5   0 -18 26.4125  11.154   1
  -5   0  18 22.1691 17.3476   1
   5   0 -19-2.37724  12.028   1
  -5   0  19-4.88725 13.1087   1
  -5   0  20 1144.04 32.2799   1
   5   0 -20 1253.85 28.4837   1
   5   0 -21 3.91353  19.694   1
  -5   0  21 3.97122 19.7044   1
  -5   0  22 162.433 21.7944   1
  -5   0  23 5.84703 17.6482   1
  -5   0  24 55.8944  22.576   1
  -5   0  25 0.43547  29.648   1
   5  -1   0 130.964 9.78597   1
   5  -1  -1 845.931 22.1879   1
   5  -1  -2 32.6998 8.51409   1
   5  -1  -3 999.511 27.0945   1
   5  -1  -4 174.175  13.142   1
   5  -1  -5 1412.50 30.5948   1
   5  -1  -6 725.765 18.6528   1
   5  -1  -7 338.837 11.4678   1
   5  -1  -8 99.1308 9.02448   1
   5  -1  -9 838.918 19.2258   1
   5  -1 -10 678.833 16.2431   1
   5  -1 -11 1204.22 25.0596   1
   5  -1 -12 12.9409  12.251   1
   5  -1 -13 631.535 16.1937   1
   5  -1 -14 159.123 13.1539   1
   5  -1 -15 988.635  23.408   1
   5  -1 -16 170.484 15.3542   1
   5  -1 -17 343.752 16.7323   1
   5  -1 -18 21.9292 11.5682   1
   5  -1 -19 456.167 20.4884   1
   5  -1 -20  128.99 18.9801   1
   5  -1 -21 732.102 29.2834   1
   5  -2   0 131.185 10.7746   1
   5  -2  -1 7.97918 12.6965   1
   5  -2  -2 1716.82  51.898   1
   5  -2  -3 9.82371 8.51854   1
   5  -2  -4 849.405 24.8333   1
   5  -2  -5 102.413 9.86809   1
   5  -2  -6 155.346 10.3042   1
   5  -2  -7 125.677 9.69836   1
   5  -2  -8 524.382 17.8411   1
   5  -2  -9 131.859 9.82744   1
   5  -2 -10 362.975 15.2382   1
   5  -2 -11 76.9268 9.99111   1
   5  -2 -12 1264.27  26.361   1
   5  -2 -13 36.8609 10.0804   1
   5  -2 -14 782.408 18.7087   1
   5  -2 -15-2.47954 14.6841   1
   5  -2 -16 256.654 16.7231   1
   5  -2 -17 221.648 17.7707   1
   5  -2 -18 728.708 25.5338   1
   5  -2 -19 64.6029  22.389   1
   5  -2 -20 304.964 27.6712   1
   5  -3   0-5.77099 10.3979   1
   5  -3  -1 439.441 21.5214   1
   5  -3  -2 8.91802 14.1595   1
   5  -3  -3 1491.13 55.4822   1
   5  -3  -4 22.5416 10.6203   1
   5  -3  -5  211.53 12.5976   1
   5  -3  -6 4.78536 9.87677   1
   5  -3  -7 1074.84 28.8927   1
   5  -3  -8 12.5385 14.0259   1
   5  -3  -9 309.362 13.4665   1
   5  -3 -10 9.66684  14.507   1
   5  -3 -11 331.514 16.2895   1
   5  -3 -12 13.4407 10.9478   1
   5  -3 -13 1156.44 26.6531   1
   5  -3 -14  2.6546   15.60   1
   5  -3 -15 12.6418  16.267   1
   5  -3 -16-0.33564 17.4965   1
   5  -3 -17 432.336 26.1709   1
   5  -3 -18-4.35803 24.0863   1
   5  -4   0 125.747 17.9117   1
   5  -4  -1 87.0029 12.7676   1
   5  -4  -2 363.926 22.3207   1
   5  -4  -3 16.1594 15.3403   1
   5  -4  -4 232.716 14.8821   1
   5  -4  -5-2.26765  11.628   1
   5  -4  -6 199.658 13.9068   1
   5  -4  -7 89.3992 12.2276   1
   5  -4  -8  992.78 30.2667   1
   5  -4  -9 50.3012  17.376   1
   5  -4 -10 166.042 13.7497   1
   5  -4 -11 177.896 14.5513   1
   5  -4 -12 252.668 17.5205   1
   5  -4 -13 11.4513 16.7578   1
   5  -4 -14 176.506 19.3399   1
   5  -4 -15 10.1045 21.2301   1
   5  -4 -16 106.438 25.2034   1
   5  -4 -16 90.9726 24.3106   1
   5  -5   0  4.7212 18.5396   1
   5  -5  -1 119.295 15.6092   1
   5  -5  -2  70.671 20.0567   1
   5  -5  -3 8.04451  13.916   1
   5  -5  -4 200.341 16.0468   1
   5  -5  -5 277.232 17.7247   1
   5  -5  -6 86.7378 18.8164   1
   5  -5  -7 70.3282 18.3832   1
   5  -5  -8 2.09363 14.1521   1
   5  -5  -9 190.903  18.722   1
   5  -5 -10 16.3878  18.667   1
   5  -5 -11 381.001 23.8532   1
   5  -5 -12 27.0696 22.1976   1
   5  -5 -12 23.5101 21.9456   1
   5  -5 -13  19.414 21.2178   1
   5  -5 -13 14.9471 20.2894   1
   5  -5 -14 82.6996   25.46   1
   5  -5 -14 74.7368  25.865   1
   5  -5 -15 148.761 30.6113   1
   5  -5 -15  128.52   29.53   1
   5  -6   0 212.997 25.1308   1
   5  -6  -1 7.93382 18.0124   1
   5  -6  -2 12.8669   22.66   1
   5  -6  -3-9.11372 16.8798   1
   5  -6  -3 6.40024 17.2041   1
   5  -6  -4 222.026  25.259   1
   5  -6  -4 234.376 20.0677   1
   5  -6  -5 0.59528 24.5376   1
   5  -6  -5-0.39805 23.9051   1
   5  -6  -6 169.764 19.0434   1
   5  -6  -6 166.263 23.3128   1
   5  -6  -7 3.68522 23.6296   1
   5  -6  -7 12.3646  23.394   1
   5  -6  -8-4.28816 26.0755   1
   5  -6  -8 4.15981 19.8028   1
   5  -6  -9 2.44571 18.7142   1
   5  -6  -9 0.80254 22.9234   1
   5  -6 -10 258.091 25.2726   1
   5  -6 -10 265.361 26.8296   1
   5  -6 -11 4.32558 24.2083   1
   5  -6 -11 8.11204 25.1728   1
   5  -6 -12 64.7096 29.1499   1
   5  -6 -12 48.5742 27.1329   1
  -4  -7   1 7.40571 19.2212   1
  -4  -7   2 11.6808 19.3649   1
  -4  -7   3 56.5764  23.201   1
  -4  -7   4 2.61522 19.7838   1
  -4  -7   5 40.1707 23.9844   1
   4   6  -1-0.18144 14.7877   1
  -4  -6   1-2.85793 14.2682   1
   4   6  -2 192.088 15.8647   1
  -4  -6   2  224.91 19.8786   1
   4   6  -3 1.24453  14.414   1
  -4  -6   3 16.8318 14.2145   1
  -4  -6   4   14.90 19.1123   1
   4   6  -4 18.8575 19.7767   1
   4   6  -5 89.4331  14.663   1
  -4  -6   5 100.505 14.2623   1
   4   6  -6 175.795 15.8227   1
  -4  -6   6 179.004 19.6656   1
  -4  -6   7-5.49592 14.4175   1
  -4  -6   8  200.72 15.5326   1
  -4  -6   9 12.2703  18.491   1
  -4  -6  10 8.42908 21.1653   1
  -4  -6  11 5.23074 15.7874   1
  -4  -6  12 321.099 18.9024   1
  -4  -6  13 7.68363 17.0566   1
  -4  -6  14 53.2631 18.6957   1
  -4  -6  15 5.89807 18.4134   1
   4   5  -1  671.31  17.556   1
  -4  -5   1 678.881  16.527   1
   4   5  -2 30.5785 14.8867   1
  -4  -5   2 46.0604 16.0087   1
  -4  -5   3 419.573 14.2313   1
   4   5  -3 377.885 16.5969   1
   4   5  -4  32.757 11.2906   1
  -4  -5   4 22.1227 14.5756   1
  -4  -5   5 55.0828 11.4564   1
   4   5  -5 49.5502 15.5786   1
   4   5  -6 7.99748 11.3905   1
  -4  -5   6  12.608 15.8991   1
  -4  -5   7 461.881 14.9705   1
   4   5  -7 468.795 18.6387   1
   4   5  -8 226.351 13.3642   1
  -4  -5   8 220.477  16.341   1
  -4  -5   9 38.1289 15.7217   1
   4   5  -9  53.435 17.2876   1
  -4  -5  10 74.0259 12.6304   1
   4   5 -10 60.9295 12.6929   1
   4   5 -11 181.025 18.3528   1
  -4  -5  11 215.026 13.5117   1
   4   5 -12 9.60235 13.4932   1
  -4  -5  12 17.6951 13.2029   1
  -4  -5  13 240.532  17.838   1
  -4  -5  14 111.068 19.0173   1
  -4  -5  15 19.4787 20.2114   1
  -4  -5  16 26.7642  21.103   1
  -4  -5  17 217.985  20.098   1
  -4  -5  18  46.254 17.1265   1
  -4  -5  19 8.89066 17.9643   1
  -4  -5  20 5.54242 19.5114   1
  -4  -4   1 400.946 13.1612   1
   4   4  -1  355.94 12.4567   1
   4   4  -2 104.539 12.7433   1
  -4  -4   2 124.262 10.5836   1
  -4  -4   3 118.938 14.2662   1
   4   4  -3 88.8343 10.2701   1
   4   4  -4 842.944 21.1636   1
  -4  -4   4 866.533  17.071   1
   4   4  -5  110.31 9.79512   1
  -4  -4   5 123.341 10.6017   1
   4   4  -6 237.416 14.7047   1
  -4  -4   6 274.844 11.9497   1
  -4  -4   7 104.236 14.1032   1
   4   4  -7  91.945  10.173   1
   4   4  -8 232.613 12.0383   1
  -4  -4   8 248.411 12.2672   1
  -4  -4   9 48.0317 15.2991   1
   4   4  -9 65.5444 14.5378   1
  -4  -4  10  669.02 18.9464   1
   4   4 -10 699.443 16.0524   1
   4   4 -11 88.5059 11.1083   1
  -4  -4  11  88.868 10.6688   1
   4   4 -12 127.654 15.4336   1
  -4  -4  12 139.479 11.7766   1
  -4  -4  13 97.0566 11.5894   1
   4   4 -13 109.009 12.1397   1
  -4  -4  14 675.476 17.8273   1
   4   4 -14 710.307 20.5822   1
   4   4 -15 24.9442 11.5137   1
  -4  -4  15 16.1321 11.9178   1
  -4  -4  16  226.51 13.9277   1
  -4  -4  17 11.3164 12.9238   1
  -4  -4  18 77.8803 14.1824   1
  -4  -4  19 126.256 15.1402   1
  -4  -4  20 329.459  21.044   1
  -4  -4  21 19.9917 22.5819   1
  -4  -4  22  12.786 19.0194   1
  -4  -4  23 -6.9877 20.4183   1
  -4  -3   1 124.166 14.1242   1
   4   3  -1 116.382 12.1539   1
  -4  -3   2 98.9784   13.75   1
   4   3  -2 95.8671 8.53743   1
   4   3  -3  32.058 11.0641   1
  -4  -3   3 29.3799 10.0408   1
   4   3  -4 23.9314 11.3879   1
  -4  -3   4 15.1374 9.48722   1
   4   3  -5 1962.52 28.9067   1
  -4  -3   5 2035.20 30.8876   1
   4   3  -6 16.6615  8.8842   1
  -4  -3   6 19.9607 10.5023   1
   4   3  -7 305.194 13.2762   1
  -4  -3   7 334.095  14.908   1
   4   3  -8 33.7467 11.9586   1
  -4  -3   8 30.7064 9.97153   1
   4   3  -9 1163.80 23.6211   1
  -4  -3   9 1248.39 23.0162   1
   4   3 -10 129.311  9.6532   1
  -4  -3  10 134.047 13.9878   1
  -4  -3  11  730.96 15.4209   1
   4   3 -11 743.585  16.748   1
   4   3 -12 106.411 10.0508   1
  -4  -3  12 114.697 10.6228   1
  -4  -3  13  294.57 11.8891   1
   4   3 -13 288.331 11.5561   1
   4   3 -14 8.89196 13.8602   1
  -4  -3  14 12.5023 13.6265   1
   4   3 -15 1231.25  24.615   1
  -4  -3  15 1216.57 22.6233   1
  -4  -3  16 12.1466   14.40   1
   4   3 -16 6.19826 14.7268   1
   4   3 -17 76.7815 15.0932   1
  -4  -3  17 64.9569 12.0888   1
  -4  -3  18  26.347 12.4585   1
  -4  -3  19 638.565 17.4648   1
  -4  -3  20 38.6752 17.7309   1
  -4  -3  21 699.687 24.2151   1
  -4  -3  22 12.2173 16.1364   1
  -4  -3  23 62.4012 17.4036   1
  -4  -3  24 11.3036 22.4643   1
  -4  -3  25 308.266 22.6283   1
   4   2  -1 476.708 12.2624   1
  -4  -2   1 520.983 15.3162   1
   4   2  -2 412.231 11.7626   1
  -4  -2   2 399.604 13.1831   1
  -4  -2   3 5.82904 13.0214   1
   4   2  -3 6.07722 7.74909   1
   4   2  -4 1144.87 19.3063   1
  -4  -2   4 1181.53 24.2658   1
  -4  -2   5 91.9859 10.1253   1
   4   2  -5 75.6268 8.11307   1
  -4  -2   6 1274.05 23.2141   1
   4   2  -6 1271.00 23.6376   1
  -4  -2   7 57.4695 11.9589   1
   4   2  -7 56.7161 10.9417   1
  -4  -2   8 1348.60 22.7943   1
   4   2  -8 1357.77 23.8246   1
   4   2  -9 192.789 11.7481   1
  -4  -2   9 186.663 10.1844   1
   4   2 -10 1599.75 24.7043   1
  -4  -2  10 1773.19 27.9583   1
  -4  -2  11 254.069  11.227   1
   4   2 -11 234.617 10.2361   1
  -4  -2  12  104.92 10.5525   1
   4   2 -12 114.348 9.84487   1
   4   2 -13 8.36106 8.75935   1
  -4  -2  13 10.6976 12.9096   1
  -4  -2  14  535.90 17.0727   1
   4   2 -14 553.802 14.3385   1
  -4  -2  15 22.0159 13.4571   1
   4   2 -15 19.9313  12.971   1
  -4  -2  16 644.429 18.7001   1
   4   2 -16 651.234 18.1144   1
  -4  -2  17 8.42242 14.7038   1
   4   2 -17  6.1103  14.087   1
   4   2 -18 253.897 12.9983   1
  -4  -2  18 241.597 12.8815   1
   4   2 -19 149.426 11.9904   1
  -4  -2  19 163.539 13.3203   1
  -4  -2  20  573.99 17.4265   1
  -4  -2  21 153.612 18.9698   1
  -4  -2  22  188.15 15.2409   1
  -4  -2  23 16.7635 19.2597   1
  -4  -2  24 242.525 21.5732   1
  -4  -2  25 23.6269  24.199   1
  -4  -2  26 178.514 22.0636   1
  -4  -1   1 1201.98 20.9898   1
   4   1  -1 1149.25 18.7212   1
   4   1  -2 69.8406 11.1348   1
  -4  -1   2 62.6037  9.5068   1
   4   1  -3 2189.49 36.2446   1
  -4  -1   3 2356.34 36.9471   1
   4   1  -4 85.5819  8.3773   1
  -4  -1   4  74.997 13.8219   1
   4   1  -5 1341.36 23.5721   1
  -4  -1   5 1377.52 23.2082   1
   4   1  -6 416.456 11.5939   1
  -4  -1   6 414.661 13.7075   1
  -4  -1   7 2117.46 38.5329   1
   4   1  -7 2189.12 36.4259   1
  -4  -1   8 923.868 19.9261   1
   4   1  -8 1019.41 19.6982   1
  -4  -1   9 683.468 18.1853   1
   4   1  -9 662.073 14.3614   1
   4   1 -10 9.83993 8.13549   1
  -4  -1  10 9.46389 9.17741   1
   4   1 -11 513.111  15.915   1
  -4  -1  11 570.512  16.868   1
   4   1 -12  2.1077 8.11576   1
  -4  -1  12  1.3704  9.2766   1
   4   1 -13 1508.51 24.2718   1
  -4  -1  13 1512.35   24.88   1
   4   1 -14  231.50 13.3936   1
  -4  -1  14 203.302 10.9029   1
   4   1 -15  798.68 18.7296   1
  -4  -1  15 775.224 17.0071   1
   4   1 -16 380.268 15.7672   1
  -4  -1  16 393.058 13.7913   1
  -4  -1  17 885.271 19.1397   1
   4   1 -17 962.806 19.8767   1
   4   1 -18  57.109 13.9641   1
  -4  -1  18 60.0911 11.5792   1
  -4  -1  19 206.182 16.5981   1
   4   1 -19 223.711 13.4563   1
  -4  -1  20 1.43254 16.7399   1
  -4  -1  21 201.138 14.4345   1
  -4  -1  22 19.8392  18.897   1
  -4  -1  23 682.367 21.8392   1
  -4  -1  24 6.75084 21.3461   1
  -4  -1  25 199.352 23.0505   1
  -4  -1  26  84.166 24.1257   1
  -4  -1  27 13.2342 26.7027   1
  -4   0   1-0.41975 14.8147   1
   4   0  -1 0.84151 7.90788   1
   4   0  -2 3393.63 48.6808   1
  -4   0   2 3270.04 46.9337   1
   4   0  -3 13.2666 7.58805   1
  -4   0   3 7.43855 9.68733   1
   4   0  -4 1141.71 20.6741   1
  -4   0   4 1134.30 24.6016   1
   4   0  -5 11.5149 10.9349   1
  -4   0   5 2.20916 9.22868   1
   4   0  -6 3637.09 45.8105   1
  -4   0   6 3634.43 71.0088   1
   4   0  -7 0.62693 9.91402   1
  -4   0   7 3.20087 9.38619   1
   4   0  -8 975.064 17.4773   1
  -4   0   8 945.118 18.4594   1
   4   0  -9-5.09751 11.0122   1
  -4   0   9-7.36105 12.2992   1
  -4   0  10 11.4739 8.34487   1
   4   0 -10 10.2991 7.82334   1
  -4   0  11-2.45146 8.30904   1
   4   0 -11-7.06291  10.584   1
  -4   0  12 4308.63  62.951   1
   4   0 -12 4400.94  63.202   1
   4   0 -13-0.71516 8.22434   1
  -4   0  13-0.10868 12.3462   1
  -4   0  14 1575.88 29.1973   1
   4   0 -14 1620.15 26.8503   1
  -4   0  15-1.40602 10.2387   1
   4   0 -15 1.83831  8.2984   1
  -4   0  16 1201.88 25.5799   1
   4   0 -16 1278.49 28.4379   1
   4   0 -17 1.03066 12.7398   1
  -4   0  17 0.04344 13.0979   1
  -4   0  18 941.931 24.2877   1
   4   0 -18 1036.08 24.1502   1
   4   0 -19  12.288 15.4785   1
  -4   0  19 2.36923 15.1248   1
  -4   0  20 17.7064 15.2711   1
  -4   0  21-3.14753 15.9195   1
  -4   0  22 1149.35 30.7089   1
  -4   0  23-3.39697 20.2409   1
  -4   0  24 243.387 23.9672   1
  -4   0  25 1.92974 24.1159   1
  -4   0  26 2.56195  30.947   1
   4  -1   0-5.50081 8.04505   1
   4  -1  -1 1211.11 29.9845   1
   4  -1  -2 83.1774 11.0244   1
   4  -1  -3 2278.81 44.1157   1
   4  -1  -4 66.7516 8.58119   1
   4  -1  -5 1368.02 28.5874   1
   4  -1  -6 443.733 15.5314   1
   4  -1  -7 2089.71 36.5606   1
   4  -1  -8 998.806 18.9799   1
   4  -1  -9 682.507 16.8807   1
  -4   1   9 639.749 18.4715   1
  -4   1  10  11.585 12.6805   1
   4  -1 -10 8.90597 10.8917   1
   4  -1 -11 550.522 16.0518   1
  -4   1  11 519.797 18.6817   1
  -4   1  12-2.49867 12.3012   1
   4  -1 -12-0.67754  11.243   1
  -4   1  13 1453.86 30.9366   1
   4  -1 -13 1464.77 25.7402   1
  -4   1  14 205.429 15.3092   1
   4  -1 -14 206.338 13.5664   1
  -4   1  15 750.729 23.3988   1
   4  -1 -15 822.175 21.0405   1
   4  -1 -16 387.015 16.3719   1
  -4   1  16 392.597  19.567   1
  -4   1  17 859.971 26.6595   1
   4  -1 -17 959.471 25.0974   1
   4  -1 -18 64.8717 14.3991   1
   4  -1 -19  215.63 17.8533   1
   4  -2   0 2337.38 84.5971   1
   4  -2  -1 542.202 22.6267   1
   4  -2  -2 426.983 17.6719   1
   4  -2  -3-0.28983 8.77945   1
   4  -2  -4 1114.12 34.0964   1
   4  -2  -5 81.6046 12.4325   1
   4  -2  -6 1305.48 30.1182   1
   4  -2  -7 62.2993 12.2947   1
   4  -2  -8 1374.99 29.8677   1
   4  -2  -9 193.114 10.7244   1
   4  -2 -10 1619.68 29.8535   1
   4  -2 -11 235.867 13.9137   1
   4  -2 -12 107.899 13.1818   1
   4  -2 -13 2.71669 12.2467   1
   4  -2 -14  561.33 18.7914   1
   4  -2 -15 27.8924 13.7303   1
   4  -2 -16 648.396 22.4583   1
   4  -2 -17 13.5423 16.7954   1
   4  -3  -1 96.6493 13.2091   1
   4  -3  -2 115.425 11.0338   1
   4  -3  -3 49.3612 9.38961   1
   4  -3  -4  3.3932 9.25255   1
   4  -3  -5 1889.91 59.4743   1
   4  -3  -6 21.5727 9.46798   1
   4  -3  -7 329.993 17.2728   1
   4  -3  -8  25.041 8.48988   1
   4  -3  -9 1145.46 25.8007   1
   4  -3 -10 122.486 10.7163   1
   4  -3 -11 793.116 22.2502   1
   4  -3 -12 99.6924 13.3759   1
   4  -3 -13 278.362 15.5551   1
   4  -3 -14 13.8209 13.8225   1
   4  -3 -15 1227.53 33.3993   1
   4  -3 -16 13.6453 23.5934   1
   4  -4  -3 95.2543  11.659   1
   4  -4  -4 861.441 35.7612   1
   4  -4  -5 112.964 16.1921   1
   4  -4  -6  265.55 16.8155   1
   4  -4  -7  85.271 11.0799   1
   4  -4  -8 256.793 17.0972   1
   4  -4  -9 48.5513 10.7609   1
   4  -4 -10 718.521 20.8001   1
   4  -4 -11 87.1723 15.0008   1
   4  -4 -12 150.613 17.0149   1
   4  -4 -13 97.1081 15.8055   1
   4  -4 -14 785.174 31.3214   1
   4  -4 -14  755.03  29.529   1
   4  -5  -5  51.115 17.4913   1
   4  -5  -6  20.109 18.3791   1
   4  -5  -7 477.636 22.1946   1
   4  -5  -8  188.78 14.6922   1
   4  -5  -9 52.2513 17.9584   1
   4  -5  -9 55.9644 17.1482   1
   4  -5 -10 66.1974 17.4954   1
   4  -5 -10 63.9047 16.4156   1
   4  -5 -11 207.924 20.4541   1
   4  -5 -11 193.764 18.2981   1
   4  -5 -12 16.4538 19.1944   1
   4  -5 -12  21.168   19.12   1
   4  -5 -13 257.579 24.8491   1
   4  -5 -13 256.279 23.6049   1
   4  -5 -14 94.6111 27.5322   1
   4  -5 -14 108.122 28.8141   1
   4  -6   0 22.2656 14.7341   1
   4  -6  -1 4.80713 19.3676   1
   4  -6  -2  204.56 20.8799   1
   4  -6  -3 2.42919 15.4963   1
   4  -6  -4 8.02846 15.9893   1
   4  -6  -5 88.1167 15.7131   1
   4  -6  -5 77.2189 20.0688   1
   4  -6  -6  183.58 19.9541   1
   4  -6  -6 184.367 18.0581   1
   4  -6  -7-0.40332 15.0537   1
   4  -6  -7 10.3743 15.8091   1
   4  -6  -8  207.09 23.4513   1
   4  -6  -8 227.143 21.2359   1
   4  -6  -9 8.73581 20.1306   1
   4  -6  -9 -0.6749 20.2004   1
   4  -6 -10 5.51998  24.262   1
   4  -6 -10 2.89252 15.9617   1
   4  -6 -11 6.90989 22.5429   1
   4  -6 -11 11.2588  22.752   1
   4  -6 -12 334.201 27.5371   1
   4  -6 -12 291.307 28.0817   1
   4  -6 -13 2.72714 30.7645   1
   4  -6 -13-2.87463 31.8216   1
   4  -7   0 13.7997 19.7395   1
   4  -7  -1 9.70324 19.8716   1
   4  -7  -2 7.84645 26.3924   1
   4  -7  -3 35.2292  19.758   1
   4  -7  -4 1.42966 26.2175   1
   4  -7  -5 37.7462 27.8896   1
   4  -7  -5 35.8206 19.5361   1
   4  -7  -6 9.40059 26.4992   1
   4  -7  -6  10.556 29.9748   1
  -3  -7   1   56.33 20.6002   1
  -3  -7   2-4.95424 17.4102   1
  -3  -7   3 92.0757 21.9576   1
  -3  -7   4-4.85444 16.4613   1
  -3  -7   5 57.9998 20.4608   1
  -3  -7   6 25.7016 21.8637   1
  -3  -7   7 12.2341 18.2006   1
  -3  -7   8 125.942 22.6952   1
  -3  -7   9 99.6213 24.6213   1
  -3  -7  10 9.44798 19.1227   1
  -3  -6   1-0.84268 12.8131   1
  -3  -6   2-8.70018 12.6938   1
  -3  -6   3 151.545 17.3877   1
  -3  -6   4 511.382 16.9418   1
  -3  -6   5 36.6881 16.6821   1
  -3  -6   6 106.894 13.0299   1
  -3  -6   7 1.68632 13.2744   1
  -3  -6   8 130.909 16.9353   1
  -3  -6   9 3.12364 18.5798   1
  -3  -6  10 131.694 15.1847   1
  -3  -6  11 6.52459 14.5154   1
  -3  -6  12 5.73352 15.7242   1
  -3  -6  13 6.29007 15.8507   1
  -3  -6  14 307.099 19.0355   1
  -3  -6  15 16.8781 17.6775   1
  -3  -6  16 44.2674 18.1995   1
  -3  -6  17 7.29921 19.6183   1
   3   5  -1 72.9444 14.5165   1
  -3  -5   1 90.2241  14.663   1
   3   5  -2 47.9489 14.1659   1
  -3  -5   2 64.2001  10.416   1
   3   5  -3 353.733 13.4902   1
  -3  -5   3 385.597 13.4832   1
   3   5  -4 23.2587 14.4966   1
  -3  -5   4 27.9358 14.9325   1
  -3  -5   5 265.653 12.0216   1
   3   5  -5 242.227 12.3638   1
  -3  -5   6 63.2665 11.3394   1
   3   5  -6 70.9396 10.5678   1
  -3  -5   7  279.63 15.5575   1
   3   5  -7 270.957 15.6895   1
   3   5  -8 29.0359 11.1217   1
  -3  -5   8 29.8902 11.5029   1
  -3  -5   9 931.495 20.9105   1
  -3  -5  10  58.756 16.3568   1
  -3  -5  11 212.483 17.4332   1
  -3  -5  12 33.7064 15.2339   1
  -3  -5  13 177.098 13.4822   1
  -3  -5  14 10.2359 13.0836   1
  -3  -5  15 242.658  18.196   1
  -3  -5  16 69.1732 18.9022   1
  -3  -5  17 154.642 20.4254   1
  -3  -5  18 45.4017 19.3435   1
  -3  -5  19  309.21 19.2958   1
  -3  -5  20 52.3377 18.2845   1
  -3  -5  21 95.2419 24.2535   1
  -3  -4   1 56.4935 10.0698   1
   3   4  -1 46.2185 12.0262   1
  -3  -4   2 1335.32 24.8179   1
   3   4  -2 1254.89 23.7104   1
  -3  -4   3 35.4203 13.3425   1
   3   4  -3 29.8498 8.54337   1
  -3  -4   4 85.0089 9.71738   1
   3   4  -4 72.0161 9.02845   1
  -3  -4   5 713.416 15.3695   1
   3   4  -5 695.252 18.5199   1
  -3  -4   6 299.313 12.0515   1
   3   4  -6 290.469 11.4473   1
  -3  -4   7 2.64429 10.1402   1
   3   4  -7 2.37981 12.4968   1
  -3  -4   8  493.73 14.0135   1
   3   4  -8 469.355 12.9341   1
   3   4  -9 22.5727 9.97872   1
  -3  -4   9   10.51 13.3025   1
   3   4 -10 943.225 22.2552   1
  -3  -4  10 972.206 21.1376   1
   3   4 -11 106.241 10.3087   1
  -3  -4  11 100.739 10.7066   1
   3   4 -12 526.808 14.9411   1
  -3  -4  12 522.846 14.2711   1
  -3  -4  13 131.434 11.5058   1
  -3  -4  14 34.8124  10.916   1
  -3  -4  15 107.895  11.743   1
  -3  -4  16 307.975 13.9475   1
  -3  -4  17 5.92448 16.5911   1
  -3  -4  18  260.62 19.3872   1
  -3  -4  19 14.9772 14.6366   1
  -3  -4  20 199.071 15.9474   1
  -3  -4  21 27.5809 20.0712   1
  -3  -4  22 220.761 22.4037   1
  -3  -4  23 72.1804 19.2195   1
  -3  -4  24 6.07099 27.8163   1
  -3  -3   1 3889.69  53.889   1
   3   3  -1 3977.17 53.8954   1
   3   3  -2 41.8863  11.804   1
  -3  -3   2 72.1546 9.90878   1
   3   3  -3 721.933 14.6071   1
  -3  -3   3 764.213 19.2353   1
  -3  -3   4 75.4006 9.43967   1
   3   3  -4 66.2457 8.14417   1
  -3  -3   5 114.812 10.1519   1
   3   3  -5 87.3577 11.2809   1
   3   3  -6 65.4901 11.0841   1
  -3  -3   6  61.289 13.1612   1
  -3  -3   7 1759.77 25.3174   1
   3   3  -7 1678.03 32.0913   1
  -3  -3   8 10.7789 13.0934   1
   3   3  -8 1.58206 7.89949   1
  -3  -3   9 19.0581 8.98399   1
   3   3  -9  19.923 8.09665   1
  -3  -3  10 28.7746 9.79016   1
   3   3 -10 30.6828 8.13207   1
   3   3 -11 1428.62 25.4872   1
  -3  -3  11 1428.99  25.334   1
   3   3 -12 9.95029  12.173   1
  -3  -3  12 20.8422 9.91875   1
   3   3 -13 846.627 20.5233   1
  -3  -3  13  857.61 20.4732   1
   3   3 -14-5.73951 12.7949   1
  -3  -3  14-8.88892 13.8033   1
  -3  -3  15 44.9586 13.2977   1
  -3  -3  16 142.371 11.3133   1
  -3  -3  17 917.101 21.3398   1
  -3  -3  18 1.05497 11.5269   1
  -3  -3  19 30.2179 15.5463   1
  -3  -3  20 8.37549 17.1749   1
  -3  -3  21 397.064 16.4805   1
  -3  -3  22 5.56995 18.2666   1
  -3  -3  23 312.983 18.6019   1
  -3  -3  24  12.722 21.7832   1
  -3  -3  25 41.8121 22.5853   1
  -3  -3  26 44.2809 27.3018   1
   3   2  -1 403.259 11.4921   1
  -3  -2   1 396.215 13.2294   1
  -3  -2   2 2895.71 42.9312   1
   3   2  -2 2828.40 39.7396   1
  -3  -2   3 321.473  12.396   1
   3   2  -3 293.089 10.2062   1
  -3  -2   4 852.409 17.6462   1
   3   2  -4 842.066 17.4178   1
  -3  -2   5  728.70 15.4565   1
   3   2  -5 695.645 16.1682   1
  -3  -2   6 2426.93 33.7565   1
   3   2  -6 2365.07  35.676   1
   3   2  -7 10.1946 7.69651   1
  -3  -2   7 4.46773 8.99968   1
   3   2  -8 1593.81 25.9398   1
  -3  -2   8 1666.10 29.9006   1
  -3  -2   9 27.2161 9.22056   1
   3   2  -9 31.2759 10.6818   1
  -3  -2  10 922.325 18.6647   1
   3   2 -10 948.322  21.384   1
  -3  -2  11  472.77 15.3917   1
   3   2 -11 464.577 12.8866   1
   3   2 -12 1926.01 34.1035   1
  -3  -2  12 1874.64 28.1111   1
  -3  -2  13 653.478 14.4311   1
   3   2 -13 603.426 14.2109   1
   3   2 -14 774.749 17.9851   1
  -3  -2  14 758.898 15.7031   1
  -3  -2  15 3.07416 9.14515   1
   3   2 -15  1.6084 12.7075   1
  -3  -2  16 1567.00 25.2334   1
   3   2 -16 1593.12 32.5195   1
  -3  -2  17 0.91976 14.2227   1
  -3  -2  18  746.40 19.8582   1
  -3  -2  19  26.382 11.0079   1
  -3  -2  20 93.8837 12.0913   1
  -3  -2  21 73.2495 17.5773   1
  -3  -2  22 477.546 17.2461   1
  -3  -2  23 325.956 20.6991   1
  -3  -2  24  277.70 17.2102   1
  -3  -2  25-1.70914 22.4063   1
  -3  -2  26  287.96 26.1262   1
  -3  -2  27 4.31101 24.5355   1
   3   1  -1 1143.10 20.6772   1
  -3  -1   1 1155.42 21.9616   1
   3   1  -2 1261.45 24.8966   1
  -3  -1   2 1278.87 29.4133   1
  -3  -1   3 1578.39 30.2503   1
   3   1  -3 1539.53 23.3428   1
  -3  -1   4 702.061 19.0112   1
   3   1  -4 714.485 15.9736   1
   3   1  -5 3220.84 52.3893   1
   3   1  -6 115.998 8.53041   1
   3   1  -7 1540.50 25.8036   1
  -3  -1   7 1477.38 25.3283   1
  -3  -1   8 55.9489 9.51743   1
   3   1  -8 67.0723 8.34033   1
   3   1  -9 4339.13 73.7675   1
  -3  -1   9 4136.76  54.985   1
   3   1 -10 95.2082 8.77435   1
  -3  -1  10 80.0566 9.50817   1
  -3  -1  11 816.101 17.1032   1
   3   1 -11 889.933 20.1817   1
  -3  -1  12  536.89 16.1593   1
   3   1 -12 552.022 14.9187   1
  -3  -1  13  570.32 16.4011   1
   3   1 -13 573.059 14.6627   1
  -3  -1  14 58.1271 11.8815   1
   3   1 -14  63.454  12.127   1
  -3  -1  15 1767.49 27.8528   1
   3   1 -15 1768.51 29.8382   1
   3   1 -16 415.179 16.2911   1
  -3  -1  16 392.557 15.5543   1
  -3  -1  17 717.859 18.5359   1
   3   1 -17 744.089 18.9824   1
  -3  -1  18 26.9776 13.5823   1
  -3  -1  19 1074.94 21.8571   1
  -3  -1  20 96.6788 14.8421   1
  -3  -1  21 209.928 16.4405   1
  -3  -1  22 3.27901 16.4285   1
  -3  -1  23 190.396 14.6423   1
  -3  -1  24 62.9253 19.5916   1
  -3  -1  25 601.087  26.146   1
  -3  -1  26 30.7992 24.1249   1
  -3  -1  27   27.43 25.9024   1
  -3  -1  28-1.75166 28.1264   1
   3   0  -1 2.14886 7.20442   1
  -3   0   1 1.31176  10.983   1
  -3   0   2 500.521 18.5416   1
   3   0  -2 503.069 14.0394   1
  -3   0   3-14.1082 13.5066   1
   3   0  -3 0.28367 7.67006   1
  -3   0   4 2938.26 42.5719   1
   3   0  -4 3033.90 46.4414   1
   3   0  -5  4.0133 6.72901   1
  -3   0   5 4.53794 7.56003   1
   3   0  -6 838.053 18.2694   1
  -3   0   6 881.357 19.1524   1
  -3   0   7 -13.792 12.0529   1
   3   0  -7-0.09802 7.43895   1
   3   0  -8 3401.09 49.0629   1
  -3   0   8 3380.64 49.7766   1
   3   0  -9 -0.4536 7.60312   1
  -3   0   9-1.27245 8.91862   1
   3   0 -10 2052.95 33.0428   1
  -3   0  10 1935.28 37.1796   1
   3   0 -11-0.97968 7.50034   1
  -3   0  11 3.23729  8.9456   1
  -3   0  12 24.9237 12.1587   1
   3   0 -12 24.6064 7.94127   1
  -3   0  13 5.90666  12.035   1
   3   0 -13 3.43912 9.82917   1
  -3   0  14 1113.21 23.6047   1
   3   0 -14 1176.71 26.9623   1
  -3   0  15-1.78336 9.10334   1
   3   0 -15-2.17686 11.9293   1
   3   0 -16 269.987 14.6067   1
  -3   0  16 261.475 15.1811   1
   3   0 -17  -4.782 12.2862   1
  -3   0  17 1.01944 13.1841   1
  -3   0  18 1065.77 26.3352   1
  -3   0  19-1.99879 10.2339   1
  -3   0  20 1211.47 30.4841   1
  -3   0  21 1.29349 15.2101   1
  -3   0  22 17.0011  18.924   1
  -3   0  23-2.39341 19.8229   1
  -3   0  24 304.879 22.3527   1
  -3   0  25 0.53789  25.421   1
  -3   0  26 0.15779 29.6646   1
   3  -1   0 487.904  18.547   1
   3  -1  -1 1168.21 33.4237   1
   3  -1  -2 1341.14  35.062   1
   3  -1  -3 1486.27 30.4973   1
   3  -1  -4 690.375 17.2079   1
   3  -1  -5 3285.21 65.4629   1
   3  -1  -6 107.997 8.30823   1
  -3   1   7 1407.93  33.234   1
   3  -1  -7 1423.81 27.1802   1
   3  -1  -8 74.7796 10.6212   1
  -3   1   8   64.63 12.5714   1
   3  -1  -9 4071.98  67.186   1
  -3   1   9 4183.26 75.2375   1
  -3   1  10 86.5503  12.668   1
   3  -1 -10 97.2654 11.3872   1
   3  -1 -11  815.90  20.297   1
  -3   1  11 798.108 18.7216   1
   3  -1 -12 547.416 16.4523   1
  -3   1  12 525.647  17.612   1
   3  -1 -13 592.505 17.7786   1
  -3   1  13 562.177 18.6616   1
   3  -1 -14 57.8718 11.2893   1
  -3   1  14 52.5383  12.591   1
   3  -1 -15 1953.47 41.0826   1
  -3   1  15 1781.17 35.3079   1
   3  -1 -16 441.424 20.0805   1
  -3   1  16 378.569 17.6091   1
  -3   1  17 782.281 27.4085   1
   3  -2  -2 2961.78  104.92   1
   3  -2  -3 314.551 16.8363   1
   3  -2  -4  831.85 25.5632   1
   3  -2  -5 739.317 24.1277   1
   3  -2  -6 2314.21 58.0726   1
   3  -2  -7 6.75311  10.422   1
   3  -2  -8 1608.63 36.8047   1
   3  -2  -9 35.2994 10.9505   1
   3  -2 -10  932.60 22.2204   1
   3  -2 -11 462.685 16.3648   1
   3  -2 -12 1965.86 38.5924   1
   3  -2 -13 606.334 21.0685   1
   3  -2 -14  766.27 25.1297   1
   3  -2 -15 8.08795 20.0138   1
   3  -3  -5 112.193 10.3641   1
   3  -3  -6 53.7951 13.2884   1
   3  -3  -7 1745.15 45.4481   1
   3  -3  -8 3.08936 12.4292   1
   3  -3  -9 19.1901 11.8821   1
   3  -3 -10 31.1793  11.878   1
   3  -3 -11 1443.91 31.3958   1
   3  -3 -12 14.0489 14.0823   1
   3  -3 -13  829.87 29.0166   1
   3  -4  -7 1.89933 13.2346   1
   3  -4  -8  439.30  16.783   1
   3  -4  -9 11.1701 13.2171   1
   3  -4 -10 985.772 29.5762   1
   3  -4 -10 990.779 30.2518   1
   3  -4 -11 112.174 15.3552   1
   3  -4 -11 118.031 16.5173   1
   3  -4 -12 550.326 24.3608   1
   3  -4 -12 556.025 24.1253   1
   3  -4 -13 129.698 19.9653   1
   3  -4 -13 128.596 21.5498   1
   3  -5  -1 75.7538 11.4175   1
   3  -5  -2 71.9838 11.7702   1
   3  -5  -3 328.395 19.0699   1
   3  -5  -4 11.1223 14.2075   1
   3  -5  -5 269.955 17.1652   1
   3  -5  -6  71.458  12.002   1
   3  -5  -7 287.844  17.071   1
   3  -5  -8 20.1004 15.8071   1
   3  -5  -8 27.0435 15.5327   1
   3  -5  -9 956.832 25.7025   1
   3  -5  -9 880.613 24.8489   1
   3  -5 -10 64.5327 16.9575   1
   3  -5 -10 54.2202  12.612   1
   3  -5 -11  218.69 19.5117   1
   3  -5 -11 224.425 19.1534   1
   3  -5 -12  25.324 19.5687   1
   3  -5 -12 20.4697 18.0347   1
   3  -5 -13 172.317 26.1364   1
   3  -5 -13 188.742 27.0969   1
   3  -6   0 215.806 19.5356   1
   3  -6  -1-1.78988 17.4166   1
   3  -6  -2 9.79059 12.9207   1
   3  -6  -3 128.443 18.6389   1
   3  -6  -4  472.94 19.5099   1
   3  -6  -5 41.4544 18.8012   1
   3  -6  -6 113.846 18.5984   1
   3  -6  -7 16.1143   16.39   1
   3  -6  -8 149.401 20.6915   1
   3  -6  -9 8.51359 19.2194   1
   3  -6  -9 6.25189 22.0056   1
   3  -6 -10 150.684  22.337   1
   3  -6 -10 148.571 20.9885   1
   3  -6 -11 6.15344 20.7012   1
   3  -6 -11 5.89976 21.9818   1
   3  -6 -12 7.88305 22.3449   1
   3  -6 -12  2.9973 25.4948   1
   3  -7   0 29.7573 16.7983   1
   3  -7  -1 42.4825 20.6741   1
   3  -7  -2 2.13642 21.3095   1
   3  -7  -3 97.7593 22.3717   1
   3  -7  -4 8.90425 17.1609   1
   3  -7  -5 68.4603  23.845   1
   3  -7  -6-5.57901 24.5544   1
   3  -7  -7 11.2502 25.4339   1
   3  -7  -8 151.549 26.3809   1
   3  -7  -8 115.071 27.5396   1
   3  -7  -9 93.6735 21.0888   1
   3  -7  -9 95.4444 21.8619   1
   3  -7 -10 13.9581 27.3367   1
   3  -7 -10  5.5591 26.5802   1
  -2  -7   1 87.0412 21.0966   1
  -2  -7   2 57.9334 16.2122   1
  -2  -7   3 16.3481 21.6558   1
  -2  -7   4 40.8412 16.0338   1
  -2  -7   5 133.309 21.4717   1
  -2  -7   6 0.96187 15.8233   1
  -2  -7   7 173.482 16.9641   1
  -2  -7   8 48.8975   16.21   1
  -2  -7   9 86.8135 22.1653   1
  -2  -7  10 95.7661 23.5602   1
  -2  -7  11 132.363 18.4409   1
  -2  -7  12 19.2508  18.751   1
  -2  -6   1 53.5957 12.4122   1
  -2  -6   2 366.616 18.5452   1
  -2  -6   3 23.7825 12.1532   1
  -2  -6   4 8.76223 16.3236   1
  -2  -6   5 8.82206 11.4837   1
  -2  -6   6 536.807 17.4149   1
  -2  -6   7 8.75027 16.1676   1
  -2  -6   8 2.57983 15.8983   1
  -2  -6   9-2.93337 13.3239   1
  -2  -6  10 153.711  13.929   1
  -2  -6  11 18.9404 13.7808   1
  -2  -6  12 490.978 20.4522   1
  -2  -6  13-0.58053 14.7174   1
  -2  -6  14 8.03705 15.4948   1
  -2  -6  15 10.2659 16.2365   1
  -2  -6  16 152.529 17.7479   1
  -2  -6  17 2.52835 18.0228   1
  -2  -6  18 0.34649 25.9106   1
  -2  -5   1 762.867 19.6996   1
  -2  -5   2 209.703 11.5713   1
  -2  -5   3 440.348 14.0583   1
  -2  -5   4 253.507 14.5231   1
  -2  -5   5 141.804 11.2348   1
  -2  -5   6 65.0182 10.6547   1
  -2  -5   7 43.8591 14.3603   1
  -2  -5   8 329.373 13.4045   1
  -2  -5   9 21.0746 10.5925   1
  -2  -5  10 5.66131 11.0206   1
  -2  -5  11 488.164 16.3026   1
  -2  -5  12 11.2281 11.6306   1
  -2  -5  13 273.006 14.4779   1
  -2  -5  14 30.9485 12.5302   1
  -2  -5  15 102.934 13.2775   1
  -2  -5  16 5.91535 12.7124   1
  -2  -5  17 162.614  18.532   1
  -2  -5  18 92.8609 20.0287   1
  -2  -5  19 36.3727 15.9894   1
  -2  -5  20 8.44821 16.9202   1
  -2  -5  21 153.703 25.3725   1
  -2  -5  22 4.83316 19.8942   1
   2   4  -1 38.1143 8.71217   1
  -2  -4   1 42.2576 9.86257   1
   2   4  -2 819.029 16.7172   1
  -2  -4   2 849.536 20.3755   1
  -2  -4   3 11.4499 8.92475   1
   2   4  -3 0.79787 11.1924   1
   2   4  -4 1404.89 26.1301   1
  -2  -4   4 1374.47 23.3994   1
   2   4  -5 527.784 17.0556   1
  -2  -4   5 592.022 16.6753   1
   2   4  -6 335.653 12.3202   1
  -2  -4   6 365.239 12.2523   1
   2   4  -7 77.3075 8.91906   1
  -2  -4   7 96.1984 9.95408   1
  -2  -4   8 502.774 16.6959   1
  -2  -4   9-0.22949 13.0703   1
  -2  -4  10 599.711 17.4566   1
  -2  -4  11 55.2014 9.90416   1
  -2  -4  12 447.344  13.936   1
  -2  -4  13 160.784 10.7837   1
  -2  -4  14 644.047  19.851   1
  -2  -4  15 174.341 15.5454   1
  -2  -4  16 255.512 16.7413   1
  -2  -4  17 132.203 12.6159   1
  -2  -4  18 224.097 14.6856   1
  -2  -4  19 54.9609 16.8499   1
  -2  -4  20 187.992 18.8641   1
  -2  -4  21-4.24551  14.843   1
  -2  -4  22  125.23 22.6542   1
  -2  -4  23 80.1325 17.7075   1
  -2  -4  24 140.962 25.6863   1
  -2  -3   1  134.90  10.833   1
   2   3  -1 134.171 12.0965   1
  -2  -3   2 75.7887 10.1911   1
   2   3  -2 68.6154 8.17772   1
  -2  -3   3 3874.92  61.794   1
  -2  -3   4 67.0417 14.2159   1
   2   3  -5 1671.13 30.2575   1
  -2  -3   5 1705.11   27.08   1
  -2  -3   6 38.8234   13.33   1
   2   3  -6 65.4894 8.05625   1
   2   3  -7 796.083 16.1499   1
  -2  -3   7 836.036 16.8572   1
  -2  -3   8-6.35729 12.1923   1
   2   3  -8-1.54837  10.457   1
   2   3  -9 2826.53  47.903   1
  -2  -3   9 2743.93 42.5002   1
   2   3 -10 46.7867  7.9739   1
  -2  -3  10 67.3944 8.82087   1
   2   3 -11 214.986  9.9089   1
  -2  -3  11 189.929 9.92115   1
  -2  -3  12 35.1472 8.82894   1
  -2  -3  13 2176.74 38.6651   1
  -2  -3  14 5.88867  9.6183   1
  -2  -3  15 481.179 17.1187   1
  -2  -3  16 5.24711 13.7506   1
  -2  -3  17 37.9773 10.2735   1
  -2  -3  18  0.3312  10.742   1
  -2  -3  19 1283.98 32.4462   1
  -2  -3  20 25.1674 12.5995   1
  -2  -3  21  121.22 13.7996   1
  -2  -3  22 6.98608 17.8551   1
  -2  -3  23 233.838 16.8956   1
  -2  -3  24 14.4187 16.0504   1
  -2  -3  25 93.0917 24.2349   1
  -2  -3  26 7.29247 20.2848   1
  -2  -2   1 64.1004 15.1729   1
   2   2  -1   65.15 8.41659   1
   2   2  -2 3067.89 45.8509   1
  -2  -2   2 3108.68  41.561   1
   2   2  -3 8.30176 8.04747   1
  -2  -2   3 7.09301 10.8203   1
   2   2  -4 3774.48 52.4197   1
  -2  -2   4 3853.03 54.4775   1
  -2  -2   5 1667.22 31.7025   1
   2   2  -5 1664.68 30.5305   1
  -2  -2   6 48.9869 9.88776   1
   2   2  -6 52.4526 8.11294   1
   2   2  -7 313.755 13.1171   1
  -2  -2   7 326.962 11.9789   1
   2   2  -8 1138.75 23.3479   1
  -2  -2   8 1130.04 20.4599   1
  -2  -2   9 43.4358  12.748   1
   2   2  -9  53.247 8.01853   1
   2   2 -10 1660.39 27.4996   1
  -2  -2  10 1717.27 27.2923   1
   2   2 -11  81.185 8.78306   1
  -2  -2  11 65.7822 9.11156   1
   2   2 -12 862.558 22.1548   1
  -2  -2  12 877.683 17.7949   1
  -2  -2  13 318.383 11.6573   1
  -2  -2  14 915.528 18.6868   1
  -2  -2  15 738.872 16.7575   1
  -2  -2  16 98.2239 12.8884   1
  -2  -2  17 104.518 13.1109   1
  -2  -2  18 798.947 19.4347   1
  -2  -2  19 0.22734 14.2247   1
  -2  -2  20 894.823 22.7578   1
  -2  -2  21-5.37143 16.3228   1
  -2  -2  22 263.789 14.3837   1
  -2  -2  23 108.169 18.6124   1
  -2  -2  24 361.013 17.9092   1
  -2  -2  25 116.267  16.687   1
  -2  -2  26 89.4622 24.0701   1
  -2  -2  27-0.62424 25.4107   1
  -2  -1   1 5857.92 90.2654   1
   2   1  -1 5876.34 72.7579   1
   2   1  -2 1328.87 26.4783   1
  -2  -1   2 1364.74 25.3801   1
   2   1  -3 1589.61 29.5574   1
  -2  -1   3 1601.15 28.6462   1
  -2  -1   4 43.3392 14.0687   1
   2   1  -4 44.2784 7.63027   1
  -2  -1   5 3096.03 49.9504   1
   2   1  -5 3076.66 49.7326   1
  -2  -1   6 48.6223 12.6455   1
   2   1  -6 47.0596 9.87522   1
   2   1  -7 1918.42 30.3585   1
  -2  -1   7 1852.33 29.1751   1
  -2  -1   8 373.638 13.0018   1
   2   1  -8 376.664 12.0294   1
  -2  -1   9 836.423 19.2979   1
   2   1  -9 919.823 21.9124   1
  -2  -1  10 331.643 11.8515   1
   2   1 -10 352.666 11.6983   1
   2   1 -11 3611.24 55.1633   1
   2   1 -12 142.002 11.8851   1
   2   1 -13 594.095 17.4515   1
  -2  -1  13 575.798 17.2157   1
  -2  -1  14 11.5241 11.9405   1
  -2  -1  15 800.107 19.3088   1
  -2  -1  16 318.586 11.9778   1
  -2  -1  17 1212.88 23.3147   1
  -2  -1  18  3.8608 13.0961   1
  -2  -1  19 384.406 13.8686   1
  -2  -1  20 173.486 15.7658   1
  -2  -1  21 874.918 20.3051   1
  -2  -1  22 100.896 16.9153   1
  -2  -1  23 190.231  18.452   1
  -2  -1  24 9.22054 17.8379   1
  -2  -1  25 219.316 20.6827   1
  -2  -1  26 111.733 22.7015   1
  -2  -1  27 225.441 26.2197   1
  -2  -1  28-1.54599 24.1453   1
  -2   0   1-1.19317 11.5182   1
   2   0  -1 4.77121 8.04691   1
  -2   0   2 3373.70 50.7827   1
   2   0  -2 3425.35 58.0589   1
  -2   0   3 3.61365 10.5804   1
   2   0  -3 2.91406 10.5581   1
   2   0  -4 1490.67 27.1898   1
  -2   0   4 1406.16 33.3325   1
   2   0  -5 8.61135 9.80435   1
  -2   0   5 0.13601 9.05601   1
   2   0  -610778.40 156.869   1
  -2   0   610632.70 139.134   1
  -2   0   7-1.55714 8.01767   1
   2   0  -7-1.00656 6.76451   1
  -2   0   8 3404.72 52.7602   1
   2   0  -8 3634.08   59.04   1
   2   0  -9-0.68852 9.03683   1
  -2   0   9-0.60398 11.3972   1
  -2   0  10 1947.45 32.9175   1
   2   0 -10 1965.80 37.1576   1
  -2   0  11-1.30676 8.09744   1
   2   0 -11 1.35135 9.73613   1
   2   0 -12 3767.11 60.0834   1
  -2   0  12 3545.05 54.3349   1
  -2   0  13-8.98039 10.9046   1
   2   0 -13 4.37616 9.81431   1
  -2   0  14 728.587 18.7684   1
  -2   0  15-0.39174 11.6066   1
  -2   0  16 2227.83 35.8109   1
  -2   0  17-8.41343 11.8263   1
  -2   0  18  603.39 19.2732   1
  -2   0  19 1.43675  13.672   1
  -2   0  20 389.673 18.1959   1
  -2   0  21-4.01588 15.0818   1
  -2   0  22  619.07 23.3682   1
  -2   0  23 1.56747 17.2994   1
  -2   0  24 9.84626 21.8754   1
  -2   0  25-0.18055 24.3297   1
   2  -1  -1 5909.36 167.708   1
   2  -1  -2 1272.71 31.6139   1
   2  -1  -3 1594.35 39.5262   1
   2  -1  -4 50.2353 8.04849   1
   2  -1  -5 2906.64 48.1029   1
   2  -1  -6  52.033 7.93798   1
   2  -1  -7 1847.45 33.2328   1
  -2   1   7 1780.38 43.4429   1
   2  -1  -8 388.454 15.7187   1
  -2   1   8 398.677 16.1868   1
  -2   1   9 857.315 23.2528   1
   2  -1  -9 898.842 23.3545   1
   2  -1 -10 359.316 16.0301   1
  -2   1  10 334.258  16.872   1
  -2   1  11 3344.75 59.0091   1
   2  -1 -11 3562.16  58.171   1
  -2   1  12 119.277 13.8162   1
   2  -1 -12 133.887 14.7965   1
  -2   1  13 567.443 23.0813   1
   2  -1 -13 588.243 23.0901   1
  -2   1  14 13.2702 13.7732   1
  -2   1  15 751.341 28.1004   1
  -2   1  16 339.616 22.7634   1
   2  -2  -5 1650.88  51.497   1
   2  -2  -6 49.6295 11.1943   1
   2  -2  -7  328.72 16.0169   1
   2  -2  -8 1256.15 29.2934   1
   2  -2  -9 56.2321 11.7246   1
   2  -2 -10 1671.21 39.0662   1
   2  -2 -11 71.8331 14.8654   1
   2  -3  -8 1.94858 11.5853   1
   2  -3  -9 2721.11 64.3231   1
   2  -3  -9 2847.95 70.1334   1
   2  -3 -10 48.9477 12.5369   1
   2  -3 -10 48.6112 13.0122   1
   2  -3 -11 207.931 19.3798   1
   2  -3 -11 219.544 20.9879   1
   2  -4  -3 -4.5577 9.85264   1
   2  -4  -4 1390.55 45.4397   1
   2  -4  -5 552.396 21.1497   1
   2  -4  -6 386.113 15.9852   1
   2  -4  -7   82.92 10.6568   1
   2  -4  -8 487.576 19.2339   1
   2  -4  -9 0.65333 12.8845   1
   2  -4 -10 651.547 22.6693   1
   2  -4 -10 646.786 23.2304   1
   2  -4 -11 47.9915 16.5096   1
   2  -4 -11 45.1207 16.3609   1
   2  -5   0  16.151   10.13   1
   2  -5  -1 736.203 27.3244   1
   2  -5  -2 188.808 15.6555   1
   2  -5  -3 413.504 16.7741   1
   2  -5  -4 283.345 17.1245   1
   2  -5  -5 143.631 15.2379   1
   2  -5  -6 81.0117  14.354   1
   2  -5  -7  40.011 14.6528   1
   2  -5  -8 290.071 13.8034   1
   2  -5  -9  29.713  15.998   1
   2  -5 -10-3.70561 14.2174   1
   2  -5 -11 508.757  23.866   1
   2  -5 -11  505.16 24.3733   1
   2  -5 -12 19.2503 20.0827   1
   2  -5 -12 19.8106 18.3102   1
   2  -6   0 367.551 17.7434   1
   2  -6  -1 61.5546 15.7164   1
   2  -6  -2  345.40 16.0087   1
   2  -6  -3 30.3074 17.2712   1
   2  -6  -4  4.6701 17.0074   1
   2  -6  -5-7.77055 11.8344   1
   2  -6  -6 527.525 18.0137   1
   2  -6  -7 6.49751 16.7783   1
   2  -6  -8 17.7167 17.6323   1
   2  -6  -9 5.68062  18.402   1
   2  -6 -10 177.035 20.3761   1
   2  -6 -11 10.2623 22.7396   1
   2  -6 -11 1.25041  22.777   1
   2  -6 -12 420.507  31.254   1
   2  -6 -12  454.59 33.5456   1
   2  -7   0  43.415 20.2001   1
   2  -7  -1 88.7978 15.8374   1
   2  -7  -2 81.2212 20.5261   1
   2  -7  -3 21.5975 16.3366   1
   2  -7  -4 44.2079  20.235   1
   2  -7  -5 147.051 22.5646   1
   2  -7  -6 -8.2633 22.8994   1
   2  -7  -7 175.075 21.5081   1
   2  -7  -8 55.8049 22.0523   1
   2  -7  -9 90.0207 22.4809   1
   2  -7 -10 89.0053 27.9125   1
   2  -7 -10 80.1604 28.2755   1
   2  -7 -11 117.031  32.056   1
   2  -7 -11 85.4092 31.0511   1
   2  -7 -12   14.89 62.4774   1
  -1  -7   1 25.5973 14.6845   1
  -1  -7   2 63.1583 17.9972   1
  -1  -7   3 112.622 15.0271   1
  -1  -7   4 23.2981 14.6517   1
  -1  -7   5 0.16007 20.4574   1
  -1  -7   6 7.57981 15.3632   1
  -1  -7   7 25.7606 15.6353   1
  -1  -7   8 14.5939 15.7048   1
  -1  -7   9 75.2363 20.0285   1
  -1  -7  10-3.04783  22.174   1
  -1  -7  11 32.6676 22.3433   1
  -1  -7  12  114.62 24.5577   1
  -1  -7  13 94.3691 24.7976   1
  -1  -6   1 10.2839 15.8572   1
  -1  -6   2 89.8766 12.2338   1
  -1  -6   3 17.3371 14.7337   1
  -1  -6   4 122.888 11.5433   1
  -1  -6   5 18.3802 14.4266   1
  -1  -6   6 69.7327 16.1636   1
  -1  -6   7 0.38887 12.0767   1
  -1  -6   8 709.391 24.7192   1
  -1  -6   9 15.1799 12.6416   1
  -1  -6  10 -2.7718 13.2661   1
  -1  -6  11 58.6712 13.2738   1
  -1  -6  12 78.0205 14.1965   1
  -1  -6  13 94.3964 15.2812   1
  -1  -6  14  276.90 18.6911   1
  -1  -6  15  24.167 15.7833   1
  -1  -6  16-0.78041 16.5945   1
  -1  -6  17 26.2905 22.6486   1
  -1  -6  18 217.796 20.2124   1
  -1  -5   1 56.3756 10.2001   1
  -1  -5   2 90.9122 14.7118   1
  -1  -5   3 1114.55 26.0613   1
  -1  -5   4 185.964 15.0882   1
  -1  -5   5 656.406 19.3984   1
  -1  -5   6 19.1912 10.1966   1
  -1  -5   7 587.185 20.6328   1
  -1  -5   8 30.3708 14.6165   1
  -1  -5   9 685.984 24.0183   1
  -1  -5  10 92.0394 14.3431   1
  -1  -5  11  33.766 14.2844   1
  -1  -5  12 66.2132 16.0186   1
  -1  -5  13 373.604 20.6283   1
  -1  -5  14 159.933 17.4053   1
  -1  -5  15  192.06 14.4366   1
  -1  -5  16-4.95604 12.9549   1
  -1  -5  17 91.3683  13.974   1
  -1  -5  18 46.8071 19.4693   1
  -1  -5  19 219.446 18.2519   1
  -1  -5  20 57.6203 16.9616   1
  -1  -5  21 14.5179 24.3791   1
  -1  -5  22-5.47937 18.7662   1
  -1  -4   1 100.697 10.5691   1
  -1  -4   2 993.286 22.6443   1
  -1  -4   3 48.4892 9.46587   1
  -1  -4   4 1091.63 22.9874   1
  -1  -4   5 479.282 14.2717   1
  -1  -4   6 1387.28 30.6602   1
  -1  -4   7 503.224 17.2535   1
  -1  -4   8  22.347 9.49684   1
  -1  -4   9-3.62574 10.1786   1
  -1  -4  10 384.147 14.5126   1
  -1  -4  11 35.8439 10.4157   1
  -1  -4  12 740.988 22.0862   1
  -1  -4  13 12.6729 13.4008   1
  -1  -4  14  346.55 18.1492   1
  -1  -4  15  80.964 10.9914   1
  -1  -4  16 724.712 24.7071   1
  -1  -4  17 133.566 12.7338   1
  -1  -4  18 25.1394 16.4235   1
  -1  -4  19 57.1833  13.123   1
  -1  -4  20 130.881 19.1718   1
  -1  -4  21-10.1809 14.8433   1
  -1  -4  22 324.191 23.1801   1
  -1  -4  23 24.7187 17.3845   1
  -1  -4  24 106.817 24.7798   1
  -1  -3   1 2612.53 44.9505   1
   1   3  -1 2661.98 46.0126   1
   1   3  -2 74.7196 11.9322   1
  -1  -3   2 46.3022 10.2484   1
  -1  -3   3 28.1663 10.0447   1
   1   3  -3 35.5492 7.72678   1
   1   3  -4 24.8082 11.0418   1
  -1  -3   4 26.6052 14.1014   1
  -1  -3   5 3144.12 49.5234   1
   1   3  -5 3015.88  55.662   1
  -1  -3   6   34.28 10.1529   1
  -1  -3   7 489.752 16.6284   1
  -1  -3   8 21.6334 9.08513   1
  -1  -3   9 34.6195 8.97916   1
  -1  -3  10 18.3928 8.65775   1
  -1  -3  11 1411.00 31.2212   1
  -1  -3  12 24.1461 12.1362   1
  -1  -3  13 513.375  18.214   1
  -1  -3  14 9.35418 10.0538   1
  -1  -3  15 1824.36 45.4042   1
  -1  -3  16 0.06619 13.8442   1
  -1  -3  17 261.264 15.5271   1
  -1  -3  18 56.7706 11.4916   1
  -1  -3  19 23.6953 15.9634   1
  -1  -3  20   20.04 12.0227   1
  -1  -3  21 861.361 30.4109   1
  -1  -3  22 3.93452 13.7204   1
  -1  -3  23 174.804 18.9093   1
  -1  -3  24 1.34109 21.7593   1
  -1  -3  25 315.088 20.4102   1
  -1  -3  26 5.67152  23.928   1
  -1  -2   1 152.831 16.1578   1
   1   2  -1 143.404 9.05705   1
   1   2  -2 2252.41  40.101   1
  -1  -2   2 2209.28 42.1678   1
   1   2  -3 263.103 11.2018   1
  -1  -2   3 226.381 16.9224   1
  -1  -2   4 2296.19 38.7421   1
   1   2  -4 2217.42 36.3614   1
  -1  -2   5 148.252 11.8467   1
   1   2  -5 143.703 11.6353   1
  -1  -2   6 4990.92 71.8918   1
   1   2  -6 4895.34 80.7988   1
   1   2  -7 1141.30 28.9933   1
  -1  -2   7 1166.29 22.2869   1
  -1  -2   8 1747.18 30.3735   1
  -1  -2   9 30.8743 8.93617   1
  -1  -2  10 2392.58 42.0855   1
  -1  -2  11  138.26 9.81095   1
  -1  -2  12 1150.06 24.6501   1
  -1  -2  13-1.20975 12.2418   1
  -1  -2  14 705.848 19.9159   1
  -1  -2  15 7.96565 8.91392   1
  -1  -2  16 1573.96 36.1706   1
  -1  -2  17 338.225 13.2568   1
  -1  -2  18 183.847 14.8501   1
  -1  -2  19 34.8656 10.7167   1
  -1  -2  20 231.166   16.27   1
  -1  -2  21 31.3073 12.2952   1
  -1  -2  22 294.546  17.302   1
  -1  -2  23 23.7327 17.9392   1
  -1  -2  24 170.642 15.7753   1
  -1  -2  25 35.8308 16.1364   1
  -1  -2  26 251.867 18.7131   1
  -1  -2  27 32.5057 23.2627   1
   1   1  -1 1754.85  33.434   1
  -1  -1   1 1805.35 34.1827   1
   1   1  -2 12.0418 8.66362   1
  -1  -1   2 9.62344 12.5197   1
   1   1  -3 5427.22 77.1565   1
  -1  -1   3 5489.21 81.1731   1
  -1  -1   4 369.871  15.308   1
   1   1  -4 364.318 13.4264   1
   1   1  -5 2894.84 51.6324   1
  -1  -1   5 2889.89 53.7259   1
  -1  -1   6 1120.81 23.0817   1
   1   1  -6 1126.36 25.3303   1
  -1  -1   7 5356.84 79.4267   1
   1   1  -7 5356.04  80.089   1
  -1  -1   8 42.1856 12.4296   1
   1   1  -8 57.6553 10.2528   1
  -1  -1   9 3197.54 48.6146   1
   1   1  -9 3202.08 60.7936   1
  -1  -1  10 1627.34  28.903   1
  -1  -1  11 1171.47 23.2008   1
  -1  -1  12 171.952 10.5344   1
  -1  -1  13 1898.45 35.0044   1
  -1  -1  14 327.133 12.1946   1
  -1  -1  15  612.69 16.3787   1
  -1  -1  16 21.7645 12.1659   1
  -1  -1  17 895.112 22.5119   1
  -1  -1  18 53.6688  13.092   1
  -1  -1  19  701.14 21.3253   1
  -1  -1  20 206.972 11.9182   1
  -1  -1  21 267.215 16.2603   1
  -1  -1  22  74.944 15.8555   1
  -1  -1  23 533.078 21.3919   1
  -1  -1  24 18.0165 17.9007   1
  -1  -1  25  124.53 20.3858   1
  -1  -1  26 3.65498  21.952   1
  -1  -1  27 41.6651 22.7643   1
  -1  -1  28-0.70871 26.7892   1
  -1   0   1 2.36308 22.6471   1
   1   0  -1 6.54708  10.901   1
   1   0  -2  133.03 12.6005   1
  -1   0   2 134.072 23.4411   1
   1   0  -3 5.65799 9.76313   1
  -1   0   3 0.73129 13.1078   1
  -1   0   4 5131.15 73.3586   1
   1   0  -4 5185.99 89.6348   1
  -1   0   5-1.60506  14.468   1
   1   0  -5-0.50234 11.8269   1
  -1   0   6 559.132 20.2748   1
   1   0  -6 572.004 19.5467   1
   1   0  -7-0.35325 7.06493   1
  -1   0   7-0.32408 8.13431   1
   1   0  -8 6331.98 98.6254   1
  -1   0   8 6316.64  90.326   1
  -1   0   9-1.24953 7.66306   1
   1   0  -9-0.09878 9.92215   1
  -1   0  10 200.876 13.4138   1
  -1   0  11  3.2786 10.5226   1
  -1   0  12 942.926 22.3581   1
  -1   0  13 -2.5521 10.9297   1
  -1   0  14 3292.14 52.3369   1
  -1   0  15-4.25253 11.1992   1
  -1   0  16 51.5417 11.6667   1
  -1   0  17 2.47343 11.8547   1
  -1   0  18 1531.52 32.3658   1
  -1   0  19 -4.0804 13.1432   1
  -1   0  20 912.313 24.4256   1
  -1   0  21-0.17822 14.7704   1
  -1   0  22 549.448 23.8808   1
  -1   0  23-0.55482 17.1661   1
  -1   0  24 590.034 28.5624   1
  -1   0  25-6.49412  23.036   1
  -1   0  25 4.01458 24.0521   1
  -1   0  26 1.54635 31.3191   1
  -1   0  26-0.37608 34.5193   1
   1  -1  -4 359.467 19.7552   1
   1  -1  -5 3004.55 60.7567   1
   1  -1  -6 1114.78 33.8965   1
   1  -1  -7 5581.17 107.753   1
   1  -1  -8 49.6929 16.2524   1
   1  -2  -6 4908.28 118.848   1
   1  -2  -7 1188.81 34.3858   1
   1  -2  -8 1925.69 54.2647   1
   1  -2  -8 1821.68 53.6803   1
   1  -3   0 76.5285 11.1915   1
   1  -3  -1 2511.84 79.5935   1
   1  -3  -2 38.8108 10.8013   1
   1  -3  -3 27.3442 13.2357   1
   1  -3  -4 26.8304 13.6975   1
   1  -3  -5 3127.14 67.3329   1
   1  -3  -6 11.2735 13.1614   1
   1  -3  -7 523.607 19.6789   1
   1  -3  -8 31.3703 14.8076   1
   1  -3  -9 38.2666 15.0024   1
   1  -4   0 299.528 16.9863   1
   1  -4  -1 79.2816 10.5419   1
   1  -4  -2 1019.53 31.7924   1
   1  -4  -3 57.2843 14.1036   1
   1  -4  -4 1084.54 29.6541   1
   1  -4  -5 485.298 19.0321   1
   1  -4  -6 1343.69 30.9305   1
   1  -4  -7 528.147 18.7547   1
   1  -4  -8 26.4611 12.0206   1
   1  -4  -9  3.3044 12.7885   1
   1  -4 -10 385.297 20.0954   1
   1  -4 -11  26.922 19.4434   1
   1  -4 -11 30.0446 19.6949   1
   1  -5   0 57.7873 12.7944   1
   1  -5  -1 68.6718 9.91411   1
   1  -5  -2  81.841  10.562   1
   1  -5  -3 1116.84 31.6176   1
   1  -5  -4 185.316 15.1139   1
   1  -5  -5 660.321 20.5161   1
   1  -5  -6 18.2043 14.0855   1
   1  -5  -7 572.425 19.9401   1
   1  -5  -8 18.9404 10.2197   1
   1  -5  -9 709.532 22.3574   1
   1  -5 -10 115.769 17.6657   1
   1  -5 -11 46.4306 19.1763   1
   1  -6   0 42.3343 15.4514   1
   1  -6  -1 11.8355 11.0075   1
   1  -6  -2 72.9929 14.8056   1
   1  -6  -3 10.1642 15.9084   1
   1  -6  -4 130.819 16.0666   1
   1  -6  -5 20.7118 15.2511   1
   1  -6  -6 60.3629 17.1812   1
   1  -6  -7-0.30234 15.3651   1
   1  -6  -8 766.019  24.052   1
   1  -6  -9 24.3489 17.4927   1
   1  -6 -10-0.31954 18.9078   1
   1  -6 -11 77.1546 22.7616   1
   1  -6 -12 64.3271 30.2933   1
   1  -6 -12 71.5803 26.4502   1
   1  -7   0 5.81932 19.6621   1
   1  -7  -1 24.4847  15.021   1
   1  -7  -2 73.5155 20.0853   1
   1  -7  -3 107.724 19.5417   1
   1  -7  -4 35.8795 15.2108   1
   1  -7  -5 1.38163 15.6189   1
   1  -7  -6-0.20101 19.4664   1
   1  -7  -7 31.7161 21.3141   1
   1  -7  -8 14.1746 17.4516   1
   1  -7  -9 56.8841 22.6463   1
   1  -7 -10-7.27003 23.1005   1
   1  -7 -11 28.6016 30.6125   1
   0  -7   1 146.371 15.1273   1
   0  -7   2 43.4583 19.5478   1
   0  -7   3 46.6291  14.766   1
   0  -7   4 63.5974  15.621   1
   0  -7   5 100.804 20.6623   1
   0  -7   6 8.08756 19.0447   1
   0  -7   7 59.1214 15.5404   1
   0  -7   8 4.81863 15.5834   1
   0  -7   9 121.384 16.7121   1
   0  -7  10 8.17558 16.4798   1
   0  -7  11 82.5291 17.6285   1
   0  -7  12   4.139 17.5162   1
   0  -7  13 23.6112 18.6823   1
   0  -6   1  9.0829 15.0681   1
   0  -6   2 22.6775 11.7904   1
   0  -6   3 12.2609 11.4102   1
   0  -6   4 193.331 16.9512   1
   0  -6   5-0.71404 14.7818   1
   0  -6   6 359.135 16.9703   1
   0  -6   7 31.0428 11.9955   1
   0  -6   8 17.4905 12.1912   1
   0  -6   9 12.8189 12.6345   1
   0  -6  10 296.289 18.2018   1
   0  -6  11 39.0826 13.5727   1
   0  -6  12 15.4338 13.8387   1
   0  -6  13 5.97749 14.5006   1
   0  -6  14 144.417 17.0489   1
   0  -6  15 20.2858 21.1538   1
   0  -6  16 128.801 21.9175   1
   0  -6  17 0.50279 17.3517   1
   0  -6  18 21.5602 19.0551   1
   0  -5   1 385.708  17.264   1
   0  -5   2 291.012 12.7134   1
   0  -5   3 40.8993 12.7955   1
   0  -5   4 134.963 14.1853   1
   0  -5   5  591.49 21.2454   1
   0  -5   6 78.1782 10.4772   1
   0  -5   7 42.4256 10.1164   1
   0  -5   8 53.0772 10.2331   1
   0  -5   9 246.005 14.1191   1
   0  -5  10 0.30058 10.8624   1
   0  -5  11 475.966 22.0953   1
   0  -5  12 104.033 12.2938   1
   0  -5  13 80.4183 11.8231   1
   0  -5  14 30.2508   15.97   1
   0  -5  15 570.245 26.7771   1
   0  -5  16 118.614  13.977   1
   0  -5  17 168.573 18.1849   1
   0  -5  18 31.6272 18.2898   1
   0  -5  19  55.226 16.3186   1
   0  -5  20-23.9662 22.7421   1
   0  -5  21 130.294 19.5049   1
   0  -4   1 147.128 15.0126   1
   0  -4   2 1758.42 45.7725   1
   0  -4   3 162.866   14.68   1
   0  -4   4 497.464 17.6958   1
   0  -4   5 37.0847 9.08885   1
   0  -4   6 358.246 15.1561   1
   0  -4   7 434.084 17.6353   1
   0  -4   8 1461.57 49.9265   1
   0  -4   9 75.1191 9.86564   1
   0  -4  10 211.001 12.9635   1
   0  -4  11 415.252 18.7992   1
   0  -4  12 522.479 23.7686   1
   0  -4  13 41.1443 14.0138   1
   0  -4  14 155.937 12.5154   1
   0  -4  15 12.8699 10.6878   1
   0  -4  16 313.891 20.3411   1
   0  -4  17 81.2799 12.1391   1
   0  -4  18 647.202 29.2923   1
   0  -4  19 39.6896 12.9227   1
   0  -4  20-0.47128 14.0099   1
   0  -4  21 76.8989 15.2893   1
   0  -4  22 74.1103 20.9778   1
   0  -4  23  0.2225  17.978   1
   0  -4  24 15.6843 26.0222   1
   0  -3   1 1701.94 40.4857   1
   0  -3   2 786.425 22.4753   1
   0  -3   3 3179.80 78.0785   1
   0  -3   4 102.686  11.243   1
   0  -3   5 719.236 23.0488   1
   0  -3   6 39.2572 10.2048   1
   0  -3   7 4149.22 120.382   1
   0  -3   8 147.737 11.3864   1
   0  -3   9 1093.33 36.2358   1
   0  -3  10 27.9025  9.1441   1
   0  -3  11  50.644 12.6675   1
   0  -3  12 108.618 9.87159   1
   0  -3  13 989.737 35.0466   1
   0  -3  14-5.95345 12.9166   1
   0  -3  15 149.408 11.5495   1
   0  -3  16 20.5666 12.6128   1
   0  -3  17 689.953 26.4499   1
   0  -3  18 18.8173 14.8139   1
   0  -3  19 329.663 16.7369   1
   0  -3  20-3.91313 16.0205   1
   0  -3  21 11.9941 12.8114   1
   0  -3  22 15.4892 16.7104   1
   0  -3  23 274.112 22.7301   1
   0  -3  24  27.749 16.5478   1
   0  -3  25 32.9822  18.006   1
   0  -3  26-2.07084 24.8502   1
   0  -2   1 356.456 15.1553   1
   0  -2   2 1951.35 44.7419   1
   0  -2   3 12.7441 10.4244   1
   0  -2   4 2555.74 60.4143   1
   0  -2   5 70.3641 10.5346   1
   0  -2   6 1880.47  49.498   1
   0  -2   7 62.8356 10.5279   1
   0  -2   8 2903.90 79.3538   1
   0  -2   9 291.384 16.2328   1
   0  -2  10 449.568 19.1948   1
   0  -2  11 526.388  19.041   1
   0  -2  12 1190.06 38.0236   1
   0  -2  13 73.2782 9.69532   1
   0  -2  14 1040.75 35.0444   1
   0  -2  15 99.4925 9.97856   1
   0  -2  16 839.953 28.8934   1
   0  -2  17 7.50304 9.13351   1
   0  -2  18 1355.56 42.9844   1
   0  -2  19 68.6518 15.3177   1
   0  -2  20 207.122 13.0716   1
   0  -2  21 19.0178 11.8066   1
   0  -2  22 320.474 19.5188   1
   0  -2  23 1.13253 18.8158   1
   0  -2  24 391.358 22.0349   1
   0  -2  25 23.5759 19.6348   1
   0  -2  26 129.295 23.1709   1
   0  -2  27 4.35425 22.9667   1
   0  -1   1 6715.63 134.066   1
   0  -1   2  365.37 20.2185   1
   0  -1   3 2208.41 63.9717   1
   0  -1   4 4860.46 119.504   1
   0  -1   5 1665.94 51.6824   1
   0  -1   6 304.317 15.1842   1
   0  -1   7 1390.92 43.8027   1
   0  -1   8 167.171  13.876   1
   0  -1   9 3391.87 90.8506   1
   0  -1  10 214.237 15.1012   1
   0  -1  11 3104.27 81.1107   1
   0  -1  12 1.43833  12.425   1
   0  -1  13 637.283   20.67   1
   0  -1  14 813.989 25.2918   1
   0  -1  15 1147.76 34.2564   1
   0  -1  16 161.501 13.2125   1
   0  -1  17 799.634  24.586   1
   0  -1  18 64.0922 10.4441   1
   0  -1  19 558.805 20.1774   1
   0  -1  20 106.916 14.6033   1
   0  -1  21 476.759 19.5919   1
   0  -1  22 185.762 17.4294   1
   0  -1  23  202.29 18.9941   1
   0  -1  24 19.0336 19.3956   1
   0  -1  25 371.042 21.1709   1
   0  -1  26 16.5118  20.543   1
   0  -1  27 75.1982 24.8519   1
   0  -1  28-5.13208 26.0244   1
   0  -1  28 3.86395 24.3248   1
   0   0   8 2002.68 55.6181   1
   0   0   9 0.68984 8.58966   1
   0   0  10 9767.92 227.879   1
   0   0  11-25.8367 12.2816   1
   0   0  12 431.703 17.6452   1
   0   0  13 7.37974 11.1159   1
   0   0  14 649.783 21.6055   1
   0   0  15-1.92984 10.7813   1
   0   0  16 1112.31 30.6859   1
   0   0  17 3.01285 12.0408   1
   0   0  18   3.824 12.3687   1
   0   0  19-3.58789 12.8156   1
   0   0  20 1189.32  29.496   1
   0   0  21-0.22386  15.234   1
   0   0  22 120.485 17.1072   1
   0   0  23  4.2386 19.9907   1
   0   0  23 0.99135 16.9742   1
   0   0  24 104.762 19.6088   1
   0   0  24  87.639 20.6171   1
   0   0  25-0.68213 22.9724   1
   0   0  25-4.26989 20.2403   1
   0   0  26 2.19261 25.1876   1
   0   0  26 147.303 30.8644   1
   0  -1   0 0.01089 16.1636   1
   0  -1  -1 6364.38  119.04   1
   0  -1  -2 379.094 20.8714   1
   0  -1  -3 2159.21 51.6772   1
   0  -1  -4 5120.81 97.4914   1
   0   1   4 5042.49 109.681   1
   0   1   5 1683.65 60.0268   1
   0   1   6  316.48 32.5637   1
   0   1   7 1426.93 59.5671   1
   0   1   8 177.025 22.9496   1
   0   1   9 3227.00 80.5224   1
   0   1  10 211.771 20.1549   1
   0   1  11 2945.62 70.2411   1
   0   1  12 0.02261 14.9193   1
   0   1  13 623.685 25.5938   1
   0   1  14  768.25 28.6572   1
   0   1  15 1093.36 33.5424   1
   0   1  15 1055.30 34.2261   1
   0   1  16 141.195 17.9936   1
   0   1  16 142.439 16.4129   1
   0   1  17  837.91 32.5692   1
   0   1  17 807.234 31.6402   1
   0   1  18 65.4031 23.3687   1
   0   1  18 57.8477 22.7487   1
   0  -2   0 29.5308  11.113   1
   0  -2  -1 356.986 18.2537   1
   0  -2  -2 2112.60 44.6661   1
   0  -2  -3 4.45128 9.42766   1
   0  -2  -4 2624.86 52.8843   1
   0  -2  -5 73.9134 13.2159   1
   0  -2  -6 1983.43 43.1137   1
   0  -2  -7  60.849 15.5385   1
   0  -2  -8 3054.57 75.4558   1
   0  -3   0 3.56489 10.0658   1
   0  -3  -1 1705.74 38.2137   1
   0  -3  -2 802.612 20.5868   1
   0  -3  -3 3055.17 50.2793   1
   0  -3  -4 91.8404 10.5035   1
   0  -3  -5  746.05 19.2682   1
   0  -3  -6 36.5966 12.9576   1
   0  -3  -7 4342.57 71.1255   1
   0  -3  -8 160.344 14.3127   1
   0  -3  -9 1133.68 29.9276   1
   0  -3 -10 24.8814 17.5567   1
   0  -4   0 381.901 14.1935   1
   0  -4  -1 164.575 10.9507   1
   0  -4  -2 1884.30 37.1633   1
   0  -4  -3 145.578  13.871   1
   0  -4  -4 538.383 16.1342   1
   0  -4  -5 38.4396 13.9668   1
   0  -4  -6 411.537 17.0551   1
   0  -4  -7 481.571 17.8951   1
   0  -4  -8 1619.29 29.9667   1
   0  -4  -9  82.719 13.7877   1
   0  -4 -10 225.553 15.0796   1
   0  -4 -11 458.273 25.8898   1
   0  -5   0-2.66856 9.68724   1
   0  -5  -1 402.051 13.9899   1
   0  -5  -2 302.994 15.8402   1
   0  -5  -3 42.0948 13.7417   1
   0  -5  -4 133.425 14.2533   1
   0  -5  -5 635.783 16.9747   1
   0  -5  -6 81.5053 14.3983   1
   0  -5  -7  43.979 10.5363   1
   0  -5  -8 59.0878 10.9633   1
   0  -5  -9 274.504 16.7429   1
   0  -5 -10-0.19709 15.3295   1
   0  -5 -11 539.515 22.8998   1
   0  -5 -12 124.969 23.2072   1
   0  -6   0 865.046 26.3757   1
   0  -6  -1 17.4932 11.4432   1
   0  -6  -2 40.9984 14.8035   1
   0  -6  -3 15.2848 15.4627   1
   0  -6  -4  185.97 17.6473   1
   0  -6  -5 11.2745 16.4277   1
   0  -6  -6 349.098 15.0963   1
   0  -6  -7 20.1951 16.7023   1
   0  -6  -8 12.8124 12.6389   1
   0  -6  -9 18.1424 16.6352   1
   0  -6 -10 303.019 21.4027   1
   0  -6 -11 55.6352 20.4035   1
   0  -6 -12 10.7481 26.9874   1
   0  -7   0 2.03429 18.9618   1
   0  -7  -1 142.031 15.2688   1
   0  -7  -2 40.7058 14.8583   1
   0  -7  -3 73.2331 20.4026   1
   0  -7  -4 80.2597 20.5534   1
   0  -7  -5 121.818 21.5096   1
   0  -7  -6 0.74837  15.987   1
   0  -7  -7 49.8851 20.6668   1
   0  -7  -8 0.75279 21.0125   1
   0  -7  -9 149.733 24.3624   1
   0  -7 -10 3.43252 24.6497   1
   0  -7 -11 88.0752 30.5916   1
   0  -7 -12 0.53663 39.3649   1
   1  -7   1 81.5345  15.313   1
   1  -7   2 -15.938 19.9381   1
   1  -7   3 136.179  15.769   1
   1  -7   4 66.8048 15.2554   1
   1  -7   5 5.17158  15.312   1
   1  -7   6 57.5492  21.302   1
   1  -7   7 38.2939 21.0277   1
   1  -7   8 35.6361 21.3543   1
   1  -7   9 10.5969 21.1993   1
   1  -7  10-3.55001 23.4135   1
   1  -7  11 141.159 24.8589   1
   1  -7  12 14.6614 22.8821   1
   1  -6   1 8.12965 11.5039   1
   1  -6   2 751.432 27.4021   1
   1  -6   3 8.82638 14.7205   1
   1  -6   4 5.29385 14.7871   1
   1  -6   5 27.5419 11.9472   1
   1  -6   6 135.218 13.7382   1
   1  -6   7 11.9525 12.2345   1
   1  -6   8 321.468 19.9012   1
   1  -6   9 47.0758 13.0606   1
   1  -6  10 9.76992 13.5409   1
   1  -6  11 20.9148 14.0149   1
   1  -6  12 368.856 26.9024   1
   1  -6  13-2.69534 19.6114   1
   1  -6  14 48.3027 15.4909   1
   1  -6  15  12.048 15.7878   1
   1  -6  16 25.7334 16.7467   1
   1  -6  17-7.33146 23.4638   1
   1  -5   1 544.485 22.3904   1
   1  -5   2 48.7276 10.4959   1
   1  -5   3 579.031 23.8364   1
   1  -5   4 44.4975 13.9325   1
   1  -5   5 281.108 18.1135   1
   1  -5   6 174.911 16.2555   1
   1  -5   7 600.429 30.5947   1
   1  -5   8 258.268 19.1426   1
   1  -5   9 89.6682 16.1549   1
   1  -5  10 6.27066 13.7879   1
   1  -5  11 159.379 14.0057   1
   1  -5  12 25.1383 11.6578   1
   1  -5  13 56.0026 15.4192   1
   1  -5  14 28.4244 15.1214   1
   1  -5  15-11.0014 12.7623   1
   1  -5  16 6.17064 17.0537   1
   1  -5  17 263.179 22.7744   1
   1  -5  18 69.2801 15.7714   1
   1  -5  19 82.7916 22.8328   1
   1  -5  20 14.7323 17.3559   1
   1  -5  21 12.1278 25.3751   1
   1  -4   1  288.61 14.4173   1
   1  -4   2 53.4958 9.60056   1
   1  -4   3 116.712 10.5621   1
   1  -4   4 1769.27 69.0731   1
   1  -4   5 137.055 14.4763   1
   1  -4   6 693.599 32.1424   1
   1  -4   7 47.3809 9.77689   1
   1  -4   8 577.854 27.9094   1
   1  -4   9 1.76016 10.0279   1
   1  -4  10 552.896  27.778   1
   1  -4  11 249.218 18.3496   1
   1  -4  12 85.6029 11.0601   1
   1  -4  13 123.217 11.8562   1
   1  -4  14 448.142 25.8343   1
   1  -4  15 -9.0954 11.0318   1
   1  -4  16  267.54  20.374   1
   1  -4  17 3.99194 11.6436   1
   1  -4  18 348.008  23.476   1
   1  -4  19 139.061 14.7378   1
   1  -4  20 223.602 21.3073   1
   1  -4  21 41.7273 16.1371   1
   1  -4  22 15.5251 20.5408   1
   1  -4  23  3.5016 22.6376   1
   1  -3   7  300.96  16.877   1
   1  -3   8 4.49589 9.06991   1
   1  -3   9 1859.96 83.8027   1
   1  -3  10  71.854 9.63428   1
   1  -3  11 986.153 46.9471   1
   1  -3  12 11.8506 13.6516   1
   1  -3  13 337.434 18.7212   1
   1  -3  14 26.5393 14.3399   1
   1  -3  15 1701.98 70.7716   1
   1  -3  16 6.91805 13.2478   1
   1  -3  17 56.1077 10.8693   1
   1  -3  18-3.94905 11.4342   1
   1  -3  19 425.572  23.841   1
   1  -3  20 23.2812 12.9352   1
   1  -3  21 401.502 20.5663   1
   1  -3  22 15.9644 20.3929   1
   1  -3  23-3.41949 21.5452   1
   1  -3  24 2.40494 17.0838   1
   1  -3  25 224.521 20.6375   1
   1  -2  13 304.818 16.2402   1
   1  -2  14  460.72 23.6451   1
   1  -2  15 7.44959 12.7265   1
   1  -2  16 166.684 12.2704   1
   1  -2  17 104.831 10.8308   1
   1  -2  18  165.89 15.9931   1
   1  -2  19  77.257 15.3137   1
   1  -2  20 616.657 23.6851   1
   1  -2  21 112.016 13.6577   1
   1  -2  22 101.864  13.435   1
   1  -2  23 14.3765 14.8155   1
   1  -2  24 130.881 19.8946   1
   1  -2  25 24.6772 21.1047   1
   1  -2  26  176.36 24.2507   1
   1  -1  16 55.2086 13.1581   1
   1  -1  17 732.477 28.2547   1
   1  -1  18 0.31438 13.6867   1
   1  -1  19 505.943  21.316   1
   1  -1  20 169.459 16.3453   1
   1  -1  21 253.824 17.5983   1
   1  -1  22 23.4543 12.4574   1
   1  -1  23 375.927 17.9182   1
   1  -1  24  48.576 18.1877   1
   1  -1  25 41.8953 21.1065   1
   1  -1  25 14.0544 16.6863   1
   1  -1  26 56.9535 22.0994   1
   1  -1  26 54.7737  24.334   1
   1  -1  27 18.4258 28.4841   1
   1  -1  27  90.894 24.6195   1
  -1   0   0 231.097 21.6777   1
   1   0   0  205.71 13.8831   1
   1   0   1 5.68935 14.5632   1
  -1   0  -1 9.04929 18.8543   1
   1   0   210360.50  182.62   1
   1   0  17-4.34722   9.567   1
   1   0  18 1029.47 32.4689   1
   1   0  19  3.0432 14.1294   1
   1   0  19-0.41795 13.4646   1
   1   0  20 294.033 18.3585   1
   1   0  20 250.094 18.0851   1
   1   0  21-1.60436 14.9251   1
   1   0  21-2.58941 15.2332   1
   1   0  22 1048.70  29.988   1
   1   0  22 943.747 30.0489   1
   1   0  23-1.26556 17.8746   1
   1   0  23 1.66897 17.8849   1
   1   0  24 48.7831 19.6339   1
   1   0  24 65.4993 20.0478   1
   1   0  25-0.06638 21.5739   1
   1   0  25 1.17639  21.175   1
   1   0  26 1.80411 23.5187   1
   1   0  26 19.9833 23.8368   1
   1   0  27-6.24094 29.4819   1
   1   0  27-3.45817 28.2982   1
  -1  -1   0 2416.43 42.2001   1
   1   1   0 2291.01 39.2144   1
   1   1   1 4726.38 71.0006   1
  -1  -1  -1 4837.28 67.8781   1
   1   1   2 3668.36 54.3743   1
  -1  -1  -2 3679.18 63.6144   1
   1   1   311197.30 136.559   1
  -1  -1  -311039.50 203.343   1
   1   1   4 4850.04 70.5457   1
  -1  -1  -4 4774.44 72.3377   1
  -1  -1  -5 1289.39 30.9551   1
   1   1   5 1216.70 28.7115   1
   1   1   6 265.207 14.8009   1
   1   1   7 1635.66   35.51   1
   1   1   8 143.983 12.8045   1
   1   1   9 1133.57 25.2501   1
   1   1  10 271.108 15.1537   1
   1   1  11 2041.20   40.73   1
   1   1  12  9.0139  10.722   1
   1   1  13 1573.45  37.825   1
   1   1  14 522.054 18.9987   1
   1   1  15 95.0513 12.5542   1
   1   1  16 67.6772 12.7005   1
   1   1  17 714.242 23.8758   1
   1   1  17 705.045 25.4895   1
   1   1  18-2.64118 12.9226   1
   1   1  18 1.34915 13.1061   1
   1   1  19 497.969 21.5917   1
   1   1  19  537.47 24.2941   1
   1   1  20 158.963 20.5358   1
   1   1  20 161.695 20.0198   1
   1   1  21 261.813 22.3662   1
   1   1  21 283.239 23.1692   1
   1   1  22 27.8182 23.6333   1
   1   1  22 27.4509 25.6583   1
  -1  -2   0 7293.19 98.0575   1
   1   2   0 7355.65 127.449   1
  -1  -2  -1 1986.82 38.0823   1
  -1  -2  -2 4027.89 64.5469   1
  -1  -2  -3 374.185 14.4367   1
   1   2   4 3775.27 58.9009   1
  -1  -2  -4 3723.17 57.6052   1
   1   2   5  53.993 11.6754   1
  -1  -2  -5 59.2357 9.62221   1
   1   2   6 322.005 14.7954   1
  -1  -2  -6 329.206 16.7313   1
   1   2   7 441.536 15.2765   1
  -1  -2  -7 419.433 17.3157   1
  -1  -2  -8  340.30 17.5185   1
   1   2   8 313.352 14.8906   1
   1   2   9 42.2387 11.0701   1
   1   2  10 2863.81 50.7242   1
   1   2  11 698.615  22.392   1
   1   2  12 795.947 25.4092   1
   1   2  13 292.131 18.4234   1
   1   2  14  445.36 23.5671   1
  -1  -3   0 69.1702 13.8337   1
   1   3   0 70.6725 11.1883   1
   1   3   1 1008.18 20.0632   1
  -1  -3  -1 1078.18 21.1632   1
   1   3   2 50.1774 10.7727   1
  -1  -3  -2  50.889 10.3138   1
   1   3   3 294.753 11.5234   1
  -1  -3  -3 316.926 15.7401   1
  -1  -3  -4 255.175 15.0383   1
   1   3   4 227.411 10.7028   1
  -1  -3  -5 2758.10 48.4149   1
   1   3   5 2584.87 43.7254   1
  -1  -3  -6 8.88756 12.1636   1
   1   3   6 1.86982 11.2525   1
  -1  -3  -7 304.776 12.7517   1
   1   3   7 310.756 14.4011   1
  -1  -3  -8    8.84 12.8411   1
   1   3   8 3.16123 7.90319   1
   1   3   9 1816.46 36.6655   1
  -1  -3  -9 1772.64 39.0181   1
  -1  -3 -10 74.6169 13.5889   1
   1   3  10 66.8251 12.1653   1
   1   3  11 1016.69 29.6505   1
  -1  -4   0 285.172 11.6965   1
  -1  -4  -1 307.415 14.8257   1
  -1  -4  -2 45.2684 10.1225   1
  -1  -4  -3 114.604 10.4513   1
  -1  -4  -4 1861.77 32.4049   1
  -1  -4  -5 124.752 10.7774   1
  -1  -4  -6 707.364 17.8063   1
  -1  -4  -7 52.9739  10.037   1
  -1  -4  -8 612.781 19.4105   1
  -1  -4  -9 22.8341 13.9393   1
  -1  -4 -10 577.559 19.7669   1
  -1  -4 -11 274.066 18.3208   1
  -1  -4 -12 100.636 19.3874   1
  -1  -5   0 71.6716 13.1264   1
  -1  -5  -1 560.277 17.7832   1
  -1  -5  -2  47.459 13.9117   1
  -1  -5  -3 602.721 18.6017   1
  -1  -5  -4 21.1122 14.4209   1
  -1  -5  -5 268.655 12.4627   1
  -1  -5  -6 177.423 15.1766   1
  -1  -5  -7 609.601 18.5851   1
  -1  -5  -8 260.989 16.0863   1
  -1  -5  -9 83.9133 15.2938   1
  -1  -5 -10 4.10207 14.7129   1
  -1  -5 -11 180.716 18.6816   1
  -1  -5 -12 23.6251 16.6598   1
  -1  -6   0 30.5453 11.6356   1
  -1  -6  -1 7.31926 11.1585   1
  -1  -6  -2 778.998 22.0092   1
  -1  -6  -3 7.46485 16.1328   1
  -1  -6  -4 6.39484 16.6182   1
  -1  -6  -5 39.7898 12.5415   1
  -1  -6  -6 120.194 12.6277   1
  -1  -6  -7 7.77456 17.3082   1
  -1  -6  -8 363.201  20.103   1
  -1  -6  -9 38.6436 17.4487   1
  -1  -6 -10 15.7587  19.535   1
  -1  -6 -11 12.9562 20.7242   1
  -1  -6 -12 374.512 29.4431   1
  -1  -7   0  2.4507 14.3966   1
  -1  -7  -1 76.7112 19.9437   1
  -1  -7  -2-2.48131 18.9658   1
  -1  -7  -3 175.277 16.3296   1
  -1  -7  -4  61.712 16.0312   1
  -1  -7  -5-1.54952 19.9271   1
  -1  -7  -6 38.8703 21.8347   1
  -1  -7  -7 30.2437 17.2536   1
  -1  -7  -8 29.4824 23.2156   1
  -1  -7  -9 28.8838 25.4424   1
  -1  -7 -10 0.48089 25.9455   1
  -1  -7 -11 122.497 30.0984   1
  -1  -7 -12 19.7758 34.2168   1
   2  -7   1 12.6058 14.5773   1
   2  -7   2 49.0556  15.577   1
   2  -7   3 162.189 22.9871   1
   2  -7   4 29.2068 22.0733   1
   2  -7   5  127.56 21.4702   1
   2  -7   6 12.5699  16.838   1
   2  -7   7-8.06145 17.2432   1
   2  -7   8 8.26662 18.0657   1
   2  -7   9 30.4742  18.347   1
   2  -7  10 18.2197 23.1811   1
   2  -6   1-3.73712 11.8032   1
   2  -6   2 -6.7879 14.9819   1
   2  -6   3 1.34065 16.4995   1
   2  -6   4  317.38 22.4853   1
   2  -6   5 1.37219 15.6958   1
   2  -6   6 16.6517 15.7968   1
   2  -6   7 29.5409 16.2652   1
   2  -6   8 182.947 20.8041   1
   2  -6   9 29.3091 19.0163   1
   2  -6  10 119.047 18.9158   1
   2  -6  11-5.78134  14.299   1
   2  -6  12 10.3798 15.0967   1
   2  -6  13  14.766 15.7079   1
   2  -6  14 277.444 28.2454   1
   2  -6  15 44.8627 17.4094   1
   2  -6  16 23.0922 18.0337   1
   2  -5   1 117.325 15.8442   1
   2  -5   2 24.0126 14.8755   1
   2  -5   3  255.13 16.2808   1
   2  -5   4 56.9989 11.4714   1
   2  -5   5 431.564 24.5643   1
   2  -5   6 95.9197 12.7762   1
   2  -5   7 247.946 20.6053   1
   2  -5   8 101.622  16.663   1
   2  -5   9 467.745 28.8175   1
   2  -5  10 43.3691 11.8566   1
   2  -5  11 273.918 20.3628   1
   2  -5  12-2.27774 16.7039   1
   2  -5  13 240.982 19.3188   1
   2  -5  14-9.89965 12.7771   1
   2  -5  15 232.073 22.9516   1
   2  -5  16 102.879 16.2632   1
   2  -5  17 63.7034 21.0209   1
   2  -5  18 6.90802 15.9823   1
   2  -5  19 51.7567 24.3596   1
   2  -5  20-10.9756 18.3319   1
   2  -4   9 5.58799 9.84835   1
   2  -4  10 308.426 20.6505   1
   2  -4  11  134.35 16.6501   1
   2  -4  12 423.978 27.0941   1
   2  -4  13 62.0672 14.3861   1
   2  -4  14 127.298 13.7582   1
   2  -4  15-9.84733  11.819   1
   2  -4  16 119.446 13.7039   1
   2  -4  17 51.9759 16.3454   1
   2  -4  18 126.255 15.2006   1
   2  -4  19-4.58487 19.9053   1
   2  -4  20 130.924 16.9207   1
   2  -4  21 69.3627 16.9309   1
   2  -4  22 0.30473 24.0838   1
   2  -3  15 114.437 12.0145   1
   2  -3  16-10.2748 14.9631   1
   2  -3  17 739.714 38.0153   1
   2  -3  18 5.99985 12.5445   1
   2  -3  19-3.53498 16.4208   1
   2  -3  20 78.3302 18.8721   1
   2  -3  21 364.511 20.7367   1
   2  -3  22 36.5676 16.4475   1
   2  -3  23 129.754 17.8309   1
   2  -3  24 7.82895 25.1007   1
   2  -2  18 515.313 23.4484   1
   2  -2  19 45.4279 11.7354   1
   2  -2  20 120.438 14.6049   1
   2  -2  21 29.6559 13.2901   1
   2  -2  22 243.816 16.8292   1
   2  -2  23 138.797 16.8558   1
   2  -2  24 54.0228  20.799   1
   2  -2  25 14.2755 18.7852   1
   2  -1  20 36.4965 15.7728   1
   2  -1  21 154.325 14.0815   1
   2  -1  21  180.26 14.7292   1
   2  -1  22 5.92094 18.8158   1
   2  -1  22 4.16568 13.6731   1
   2  -1  23 278.112 23.7847   1
   2  -1  23 247.401 20.8099   1
   2  -1  24 4.19529  20.564   1
   2  -1  24 14.3017 21.6483   1
   2  -1  25 250.694 24.2465   1
   2  -1  25  255.08 23.1584   1
   2  -1  26   16.37 24.9642   1
   2  -1  26  12.284 24.6263   1
   2   0   0 5548.08 82.9158   1
  -2   0   0 5422.93  81.187   1
  -2   0  -1-12.7339 17.3499   1
   2   0   1-3.01449 10.7954   1
   2   0   2 3831.87 82.3682   1
   2   0   3 1.63252 7.67411   1
   2   0   4 5427.12 127.424   1
   2   0   5 2.57707 7.51566   1
   2   0   6 203.533 11.1766   1
   2   0   7 2.11701 10.4332   1
   2   0   8 399.101 18.4742   1
   2   0   9-0.23171 8.52454   1
   2   0  10 990.527 35.6315   1
   2   0  11 5.65407 8.71263   1
   2   0  12 593.174 23.7584   1
   2   0  13-4.35305 8.82721   1
   2   0  14 2618.22 89.4075   1
   2   0  15 2.09604 8.82625   1
   2   0  16 132.351 13.4352   1
   2   0  17-0.24864 13.3136   1
   2   0  18 2.82361 13.3378   1
   2   0  19-5.96733  13.783   1
   2   0  20 455.582 20.7329   1
   2   0  20 411.975 17.3859   1
   2   0  21 -3.1222 17.6369   1
   2   0  21 1.17106 16.8155   1
   2   0  22 332.063 16.6142   1
   2   0  22 374.784 21.0136   1
   2   0  23 -3.3101  19.838   1
   2   0  23-0.29388 17.7418   1
   2   0  24 421.056 25.4679   1
   2   0  24 454.612  23.418   1
   2   0  25 7.10565 25.2415   1
   2   0  25-5.74208 24.0511   1
   2   0  26 28.7838 26.4326   1
   2   0  26-1.60632 23.0097   1
   2   1   0  20.629 7.42008   1
  -2  -1   0 15.4881 11.3805   1
   2   1   1 560.003  16.261   1
  -2  -1  -1 564.132  21.205   1
   2   1   2 879.497 18.2529   1
  -2  -1  -2 913.149 21.0846   1
  -2  -1  -3 4187.49  59.181   1
   2   1   3 4133.90 61.7219   1
  -2  -1  -4 726.431 20.9744   1
   2   1   4 748.796 18.6839   1
  -2  -1  -5 4674.40 67.0998   1
   2   1   5 4696.38 76.0368   1
  -2  -1  -6 7.27195 9.82167   1
   2   1   6 14.5357 10.5295   1
   2   1   7 524.061 14.8648   1
   2   1   8 52.4575 8.42927   1
   2   1   9 1945.47 35.2316   1
   2   1  10 408.049 15.9082   1
   2   1  11 839.992 20.0093   1
   2   1  12 141.907 10.1718   1
   2   1  13 1447.15 30.6913   1
   2   1  14 142.298 10.7491   1
   2   1  15 1239.61 29.7676   1
   2   1  16 193.701 15.1389   1
   2   1  17 86.3631 13.9188   1
   2   1  18 2.90215 13.6992   1
   2   1  19 447.899 20.2473   1
   2   1  20 38.5717 15.4562   1
   2   1  20 35.9194 17.0511   1
   2   1  21 166.713 19.0784   1
   2   1  21 159.456  19.938   1
   2   1  22 3.83654  17.904   1
   2   1  22 2.74112 18.8982   1
   2   1  23 246.393  25.358   1
   2   1  23 142.791 23.7207   1
   2   1  24-0.26358 25.0404   1
   2   1  24-0.19042 24.2367   1
   2   1  25 1.67065  49.002   1
  -2  -2   0 815.273 17.7848   1
   2   2   0 778.833 18.7879   1
  -2  -2  -1 142.046 15.0189   1
   2   2   1 125.153 10.5807   1
  -2  -2  -2 1403.22 25.8963   1
   2   2   2 1361.42 24.7234   1
  -2  -2  -3 1277.44 23.9759   1
   2   2   3 1214.17 23.0782   1
  -2  -2  -4 1283.04 26.9037   1
   2   2   4 1218.33 24.2854   1
   2   2   5 1737.06  29.232   1
  -2  -2  -5 1774.01 30.1555   1
  -2  -2  -6 4931.15 68.3303   1
  -2  -2  -7 20.9331 10.2787   1
  -2  -2  -8 2110.20 36.4043   1
   2   2   8 2020.06 32.2862   1
   2   2   9 102.077 11.9088   1
   2   2  10 510.448  17.277   1
   2   2  11 40.6535 12.2523   1
   2   2  12 1095.12 25.6821   1
   2   2  13 373.744 16.6717   1
   2   2  14 442.585 17.8173   1
   2   2  15 114.867 13.5019   1
   2   2  16 926.946 24.6424   1
   2   2  17 40.0798 14.9942   1
   2   2  18 531.885 22.1038   1
   2   2  19 49.2589 19.5006   1
   2   2  20 98.5788 27.3323   1
   2   2  20 97.5428 28.3476   1
  -2  -3   0 97.7744 10.5957   1
   2   3   0 93.5503 8.85743   1
  -2  -3  -1 2672.41 43.1769   1
   2   3   1 2512.52 43.4261   1
  -2  -3  -2 2.94506 13.7192   1
   2   3   2 0.70449 11.3044   1
   2   3   3 357.232 11.6382   1
  -2  -3  -3 393.916 13.4189   1
   2   3   4 184.314 12.8083   1
  -2  -3  -4 206.756 11.4258   1
   2   3   5 338.344 13.8361   1
  -2  -3  -5 385.884 16.8823   1
   2   3   6 44.7321 8.78682   1
  -2  -3  -6 57.0011 13.8781   1
   2   3   7 3010.98 45.6448   1
  -2  -3  -7 3068.60 45.9996   1
   2   3   8  8.7406 12.3727   1
  -2  -3  -8 4.37083 12.2551   1
   2   3   9 12.2289 12.3653   1
  -2  -3  -9 6.69985 14.3248   1
  -2  -3 -10 198.731 15.6239   1
   2   3  10 172.755 13.7861   1
   2   3  11  435.26  16.766   1
   2   3  12 31.2483 13.1473   1
   2   3  13 209.419 15.0336   1
   2   3  14 27.4082 12.9386   1
   2   3  15 110.385 19.0944   1
   2   3  16 0.49417  16.963   1
  -2  -4   0  529.20 14.5353   1
   2   4   0 498.182 15.5261   1
  -2  -4  -1 92.4182 10.2378   1
   2   4   1 86.2253 9.21116   1
  -2  -4  -2 624.677 15.8621   1
   2   4   2  577.43  14.513   1
  -2  -4  -3 117.143 13.9207   1
   2   4   3 130.187 13.2366   1
  -2  -4  -4 513.907 14.1634   1
   2   4   4 478.056 16.6178   1
  -2  -4  -5 543.212 17.5854   1
   2   4   5 493.835  17.226   1
  -2  -4  -6 642.448 16.4539   1
   2   4   6 623.423 18.7914   1
  -2  -4  -7 16.8337 10.4812   1
   2   4   7 4.49523 12.9953   1
  -2  -4  -8 242.587 12.7598   1
   2   4   8 221.436 15.1843   1
  -2  -4  -9 3.40977  13.776   1
   2   4   9  0.2932 12.6189   1
   2   4  10 341.098 17.0263   1
  -2  -4 -10 367.232 18.9325   1
  -2  -4 -11 140.084 16.1008   1
   2   4  11 132.243 14.2993   1
  -2  -4 -12 515.655 21.9396   1
   2   4  12 486.658 21.0302   1
   2   4  13 49.7619 16.9863   1
  -2  -5   0 23.0008 10.3619   1
   2   5   0 4.05922 9.94421   1
  -2  -5  -1 126.147 11.1135   1
   2   5   1  90.798 10.6798   1
  -2  -5  -2 21.7265 9.98586   1
   2   5   2 26.6668 9.61164   1
   2   5   3 234.985 12.6341   1
  -2  -5  -3 261.477 12.5939   1
   2   5   4 69.8381 11.1218   1
  -2  -5  -4 81.6839 10.9798   1
   2   5   5 385.528  14.483   1
  -2  -5  -5 417.999 17.0989   1
  -2  -5  -6 79.5564 10.8971   1
  -2  -5  -7 258.712  16.827   1
  -2  -5  -8 94.3121 15.9346   1
  -2  -5  -9 491.742 20.4764   1
  -2  -5 -10   41.05 17.2886   1
  -2  -5 -11 319.347 20.0239   1
  -2  -5 -12-0.96529 20.3177   1
  -2  -6   0 361.471 14.6275   1
  -2  -6  -1 15.1683 15.4867   1
  -2  -6  -2-5.32828 15.7229   1
  -2  -6  -3 4.38953 16.9435   1
  -2  -6  -4  333.61 18.9454   1
  -2  -6  -5 17.3085  15.967   1
  -2  -6  -6  11.579  13.061   1
  -2  -6  -7 27.4248 17.6545   1
  -2  -6  -8 171.029  19.071   1
  -2  -6  -9   13.58 14.4421   1
  -2  -6 -10 130.249 20.5414   1
  -2  -6 -11 7.57902 20.7901   1
  -2  -6 -12 4.67679 23.1669   1
  -2  -7   0 32.5227 15.5521   1
  -2  -7  -1 2.39265 15.2794   1
  -2  -7  -2 62.1129 20.0332   1
  -2  -7  -3 169.688 22.2946   1
  -2  -7  -4 45.3016 22.0291   1
  -2  -7  -5  141.71   22.76   1
  -2  -7  -6 26.8345 17.1417   1
  -2  -7  -7-2.16935 24.9141   1
  -2  -7  -8 27.5888  23.327   1
  -2  -7  -9 18.1659 26.3843   1
  -2  -7 -10 31.2162 26.5555   1
   3  -7   1 113.974 20.9914   1
   3  -7   2 240.949 25.8363   1
   3  -7   3 7.90491 21.3583   1
   3  -7   4 6.36089 17.5237   1
   3  -7   5 102.072 19.0689   1
   3  -7   6 22.9472 18.1704   1
   3  -7   7 33.4261 18.8225   1
   3  -6   1 5.21343 12.3982   1
   3  -6   2 305.979 18.9013   1
   3  -6   3 36.6053  13.088   1
   3  -6   4 13.1451 13.2348   1
   3  -6   5 39.1081 13.5778   1
   3  -6   6 437.232 27.9343   1
   3  -6   7 96.3412 15.0125   1
   3  -6   8  24.809 14.2863   1
   3  -6   9 -1.8702 20.1023   1
   3  -6  10 50.8511 21.0061   1
   3  -6  11  0.5449 16.1869   1
   3  -6  12 71.8966 18.0153   1
   3  -6  13 20.0599  24.111   1
   3  -6  14 9.39011 19.0706   1
   3  -5   6 11.2551 11.0696   1
   3  -5   7 273.139 20.6544   1
   3  -5   8 62.9302 13.0122   1
   3  -5   9 16.9478 16.2958   1
   3  -5  10 23.2975 12.7846   1
   3  -5  11 89.1331 14.7002   1
   3  -5  12   37.66 17.8786   1
   3  -5  13 26.2603 14.6612   1
   3  -5  14 0.48435 15.2516   1
   3  -5  15 12.3916 20.7163   1
   3  -5  16 3.66586 16.2906   1
   3  -5  17 202.935 25.9971   1
   3  -5  18 52.2474 18.8559   1
   3  -4  15 0.24682  12.212   1
   3  -4  16 80.1856 17.4924   1
   3  -4  17 42.0604 13.9272   1
   3  -4  18 255.543 21.3934   1
   3  -4  19 1.44512 21.6132   1
   3  -4  20 135.909 19.1804   1
   3  -4  21-10.2953 18.4076   1
   3  -3  19 233.564 22.1937   1
   3  -3  20 7.96595 15.0857   1
   3  -3  21 4.98305 17.2257   1
   3  -3  22-2.98889 17.5144   1
   3  -3  23 5.75824 23.5426   1
   3  -2  21 1.83846 15.4221   1
   3  -2  21 15.8149 19.8526   1
   3  -2  22 75.7654 21.9447   1
   3  -2  22 100.197 23.5507   1
   3  -2  23-0.31645 23.8537   1
   3  -2  23 9.65598 19.9031   1
   3  -2  24  306.83 23.7099   1
   3  -2  24 251.216  27.431   1
   3  -1   1 3122.54 87.3851   1
   3  -1   2 406.458 16.4409   1
   3  -1   3 814.951 30.7064   1
   3  -1   4 14.0935 11.6643   1
   3  -1   5 2468.28 99.4513   1
   3  -1   6 4.29322 8.27912   1
   3  -1  14 19.6372 9.20431   1
   3  -1  15 665.438 31.2536   1
   3  -1  16 3.98312 14.5713   1
   3  -1  17 676.058 29.3045   1
   3  -1  18 78.8329 16.4861   1
   3  -1  19 137.756 13.7858   1
   3  -1  20 277.826 20.2875   1
   3  -1  21  183.34 16.2445   1
   3  -1  22 10.4786  19.536   1
   3  -1  22 15.1616  15.467   1
   3  -1  23 73.8056 23.0964   1
   3  -1  23 76.6234 23.0288   1
   3  -1  24 0.94825 23.7062   1
   3  -1  24-7.05503 23.1568   1
   3  -1  25 180.454 21.9412   1
   3  -1  25 215.739 23.1679   1
   3   0   0 3968.37 59.1507   1
  -3   0   0 3979.38 56.5132   1
  -3   0  -1 7.64565 15.8458   1
   3   0   1 12.4219 11.6015   1
   3   0   2 5121.78 100.674   1
   3   0   3  0.4673 11.2722   1
   3   0   4 406.046 13.1473   1
   3   0   5  4.9285 8.35894   1
   3   0   6 5928.93 159.078   1
   3   0   7 7.67947 8.53155   1
   3   0   8 2402.25 73.9945   1
   3   0   9-8.08723 11.3685   1
   3   0  10 736.271 27.7423   1
   3   0  11-8.26394   11.96   1
   3   0  12 750.927 29.1372   1
   3   0  13 3.41276 12.3301   1
   3   0  14 148.566 11.2467   1
   3   0  15 4.50039 9.97277   1
   3   0  16 1873.57 63.8544   1
   3   0  17 -5.7014 13.8279   1
   3   0  18 349.006 19.4322   1
   3   0  19-3.23479 16.6216   1
   3   0  20 13.2524 17.3066   1
   3   0  21 0.01028 12.3109   1
   3   0  22 206.333 19.7617   1
   3   0  23-1.44559 22.1506   1
   3   0  23-0.49048 19.8868   1
   3   0  24 8.32326 25.6744   1
   3   0  24 8.24234 23.6766   1
   3   0  25 9.65982 26.3474   1
   3   0  25 -2.8407 24.8172   1
   3   1   0 474.314 12.7856   1
  -3  -1   0 498.292 15.4232   1
   3   1   1 3037.98 42.2432   1
  -3  -1  -1 3040.12 44.5051   1
   3   1   2 388.396 11.8462   1
  -3  -1  -2 412.758 15.5727   1
  -3  -1  -3 764.167 21.9679   1
   3   1   3 731.657 16.4925   1
  -3  -1  -4 7.81543  11.219   1
   3   1   4 13.7884 12.0778   1
  -3  -1  -5 2474.24  45.765   1
   3   1   5 2458.20 38.2968   1
   3   1   6 1.04865 8.04353   1
   3   1   7 1269.14 27.7948   1
   3   1   8 205.987 10.6465   1
   3   1   9 358.545 12.9206   1
   3   1  10  489.73 17.7263   1
   3   1  11 1022.11 27.5119   1
   3   1  12 7.36149 12.2664   1
   3   1  13 216.148 14.4881   1
   3   1  14 18.5958 13.2924   1
   3   1  15 660.427  21.376   1
   3   1  16 7.79148 9.99211   1
   3   1  17  651.73 22.3925   1
   3   1  18 78.2366 15.0093   1
   3   1  19 140.014 17.1859   1
   3   1  20 272.634 15.5721   1
   3   1  21 176.581 18.2173   1
   3   1  22  10.763 19.5046   1
   3   1  23 17.5498 22.8684   1
   3   1  23 64.9644 22.2211   1
   3   1  24-2.68487 24.8913   1
   3   1  24 4.05868 24.4408   1
   3   1  25 3.92742 29.8826   1
   3   1  25-3.60375 29.1228   1
  -3  -2   0 1000.14 19.6067   1
   3   2   0 982.993 19.6418   1
  -3  -2  -1-4.00105 14.4061   1
   3   2   1 5.02276 10.2637   1
   3   2   2 744.796 18.1932   1
  -3  -2  -2  753.82 19.4405   1
  -3  -2  -3-3.16011 14.8779   1
   3   2   3 0.91222 8.07482   1
  -3  -2  -4 1359.48 28.0848   1
  -3  -2  -5 351.561  17.808   1
  -3  -2  -6  211.11 15.3708   1
   3   2   6 192.504 10.2472   1
  -3  -2  -7 530.349 15.2883   1
   3   2   7 497.124 15.9679   1
  -3  -2  -8 711.806 18.9867   1
   3   2   8 628.591  15.786   1
   3   2   9  133.60 9.46844   1
   3   2  10 543.978 16.4754   1
   3   2  11 3.35674 12.0321   1
   3   2  12 359.994 15.4784   1
   3   2  13 98.3512 13.7649   1
   3   2  14 693.348 20.1949   1
   3   2  15 65.6073 10.5299   1
   3   2  16 115.158 15.5707   1
   3   2  17 118.543  15.691   1
   3   2  18 254.153 19.3124   1
   3   2  19-4.90087 17.3129   1
   3   2  20 167.739 20.6982   1
   3   2  21 4.44884 23.3109   1
   3   2  22-1.97602 27.3389   1
   3   2  22 40.0651 26.1616   1
   3   2  23-0.70657 53.9929   1
   3   3   0 8.42054  8.0304   1
  -3  -3   0 6.92544 9.67622   1
   3   3   1 634.216  17.296   1
  -3  -3  -1 646.443 17.4863   1
   3   3   2 7.47308 8.37509   1
  -3  -3  -2 16.8462 13.4153   1
   3   3   3 1598.00 29.0267   1
  -3  -3  -3 1654.69 29.6483   1
   3   3   4 -0.2952 8.76521   1
  -3  -3  -4 10.1006 13.1044   1
   3   3   5 110.204 12.1626   1
  -3  -3  -5 109.441 10.6716   1
   3   3   6 64.2816 8.84296   1
  -3  -3  -6 72.0403 14.5933   1
   3   3   7 713.584 16.1128   1
  -3  -3  -7 765.083 16.9636   1
  -3  -3  -8-4.56524 10.0895   1
   3   3   8 3.34472 8.65957   1
  -3  -3  -9 2713.09 42.7855   1
   3   3   9 2663.99 41.4535   1
  -3  -3 -10 44.4686 11.5311   1
   3   3  10 47.4469 13.7159   1
   3   3  11 122.292 14.2052   1
   3   3  12 2.12661 12.6517   1
   3   3  13 546.021 18.3198   1
   3   3  14 12.6418 14.3844   1
   3   3  15 252.714 17.1976   1
   3   3  16 9.86559 16.3055   1
   3   3  17 63.3785 17.3407   1
   3   3  18 14.6939 21.5929   1
   3   3  19  167.63 24.2516   1
  -3  -4   0 1155.20 20.7393   1
   3   4   0 1077.09 22.7924   1
  -3  -4  -1  14.116  13.058   1
   3   4   1 7.11539 12.7123   1
  -3  -4  -2 212.561  10.925   1
   3   4   2  199.69 10.6951   1
  -3  -4  -3 36.0027 9.34821   1
   3   4   3 29.4733 8.98563   1
  -3  -4  -4 394.943 13.1314   1
   3   4   4 388.915 15.4507   1
  -3  -4  -5 102.363 14.5571   1
   3   4   5 108.623 13.0747   1
  -3  -4  -6 217.092 12.2622   1
   3   4   6 178.098 14.2522   1
  -3  -4  -7 166.578 15.3462   1
   3   4   7 173.175 14.2105   1
   3   4   8 727.941 20.3274   1
  -3  -4  -8 730.097 20.8634   1
   3   4   9 29.9998 14.1107   1
  -3  -4  -9 33.6899 11.1515   1
  -3  -4 -10 667.345 19.1815   1
   3   4  10 626.246  19.899   1
  -3  -4 -11 16.6558 15.3082   1
   3   4  11 8.84784 11.4242   1
   3   4  12 89.6666 16.5266   1
   3   4  13 249.864 14.2937   1
   3   4  14 136.401 17.7061   1
   3   4  15 3.97444 17.5997   1
   3   4  16 75.5842 20.7653   1
   3   4  17 31.9575 24.9076   1
  -3  -5   0 182.536 11.3258   1
   3   5   0 164.913 10.9898   1
  -3  -5  -1 341.817 12.9083   1
   3   5   1 317.398 12.6146   1
  -3  -5  -2 105.766 11.7042   1
   3   5   2 99.5944 14.3118   1
  -3  -5  -3 106.139 11.6317   1
   3   5   3 101.599 15.3656   1
  -3  -5  -4-2.06207 10.6911   1
   3   5   4-2.49543  14.655   1
  -3  -5  -5 126.591 16.0061   1
   3   5   5 110.178 15.2996   1
   3   5   6 12.9863 15.4145   1
  -3  -5  -6 4.28315  11.469   1
   3   5   7 314.374 17.3381   1
  -3  -5  -7 293.757 17.8281   1
   3   5   8 76.8079 12.5662   1
  -3  -5  -8 83.0701 13.2773   1
   3   5   9 14.5524 16.1045   1
  -3  -5  -9 19.5799 16.1635   1
   3   5  10 28.1638 17.6746   1
  -3  -5 -10 30.7202 18.6422   1
  -3  -5 -11 136.196 19.5251   1
   3   5  11  135.01 19.6034   1
  -3  -5 -12 18.5964   20.68   1
   3   5  12 22.5267 14.1475   1
   3   5  13 29.9943 18.4645   1
  -3  -6   0 207.379 18.4404   1
  -3  -6  -1 3.26729 16.6643   1
  -3  -6  -2 309.108 14.9559   1
  -3  -6  -3 30.2384 13.8021   1
  -3  -6  -4 10.5771 12.9733   1
  -3  -6  -5 25.2931 18.3705   1
  -3  -6  -6 475.605 22.5486   1
  -3  -6  -7 109.949 15.5408   1
  -3  -6  -8 29.9358 20.8926   1
  -3  -6  -9 2.71254 15.0697   1
  -3  -6 -10 57.7136 21.7954   1
  -3  -6 -11 5.56643 22.1159   1
  -3  -6 -12 53.4316 24.2111   1
  -3  -7   0 24.1149 22.4362   1
  -3  -7  -1 109.742 18.1804   1
  -3  -7  -2 231.751 18.6233   1
  -3  -7  -3 21.9688 17.2111   1
  -3  -7  -4 8.11317 18.8821   1
  -3  -7  -5  129.44 19.9021   1
  -3  -7  -6 45.5447 19.9771   1
  -3  -7  -7 66.9681 27.7716   1
  -3  -7  -8 8.99042 22.3207   1
   4  -7   1 3.35498 24.2577   1
   4  -7   2 26.3005 26.8449   1
   4  -6   1 25.1514 14.5754   1
   4  -6   2 252.205 19.6659   1
   4  -6   3-1.82318 14.8259   1
   4  -6   4 59.4552  16.001   1
   4  -6   5 36.1009 15.9387   1
   4  -6   6   3.304 15.6193   1
   4  -6   7 30.5611 19.5797   1
   4  -6   8 250.802  27.683   1
   4  -6   9 20.1737 18.5495   1
   4  -6  10 35.2359 18.7401   1
   4  -6  11 0.97205 19.6333   1
   4  -5  12 75.4543 16.5411   1
   4  -5  13 196.818 20.9186   1
   4  -5  14 4.75765 22.0199   1
   4  -5  15 5.46079 17.3569   1
   4  -5  16 14.1259 26.2874   1
   4  -4  18 9.28438 21.5898   1
   4  -4  19 26.2864 18.9556   1
   4  -3  19 56.0297 17.4373   1
   4  -3  20 4.73814 23.4793   1
   4  -3  21 3.27387 25.6693   1
   4  -3  21  286.84  26.869   1
   4  -2   1 201.047 12.4619   1
   4  -2   2 1969.03 84.2472   1
   4  -2   3 157.738 12.1723   1
   4  -2   4 1124.14   56.00   1
   4  -2   5 13.5779 9.02094   1
   4  -2   6 1102.24 57.9816   1
   4  -2   7 14.1827 8.96447   1
   4  -2   8 246.992 16.5401   1
   4  -2  11 104.104 11.6772   1
   4  -2  12 500.148 28.9042   1
   4  -2  13 46.2943 10.9504   1
   4  -2  14  67.066 11.9642   1
   4  -2  15-1.16383 15.0262   1
   4  -2  16 235.631 17.2618   1
   4  -2  17  77.451 14.4529   1
   4  -2  18 162.379 20.7385   1
   4  -2  19 21.1013 14.7648   1
   4  -2  20 203.915 23.4536   1
   4  -2  21  2.5492   18.02   1
   4  -2  22 24.6249 27.2408   1
   4  -1   1 1001.28 31.7803   1
   4  -1   2  552.36 20.7019   1
   4  -1   3 2089.36 71.3906   1
   4  -1   4  544.30 22.0103   1
   4  -1   5 910.607 35.8275   1
   4  -1   6 54.5247 12.1281   1
   4  -1   7 908.814 37.4042   1
   4  -1   8 4.71245 8.46792   1
   4  -1   9 722.684 32.2351   1
   4  -1  10 588.581 27.5857   1
   4  -1  11 523.693 25.0696   1
   4  -1  12 88.5299  11.041   1
   4  -1  13 610.554 28.5183   1
   4  -1  14 36.5778 13.6958   1
   4  -1  15 127.804 16.8105   1
   4  -1  16 0.31308 11.3492   1
   4  -1  17 214.839 15.2989   1
   4  -1  18 11.0284 17.9612   1
   4  -1  19 288.515 18.4993   1
   4  -1  20  118.16 21.2533   1
   4  -1  21 61.7772 17.5265   1
   4  -1  22 13.1655 25.2131   1
   4  -1  23 32.8894 24.1026   1
  -4   0   0 19.8367 14.4231   1
   4   0   0 20.9917 8.08831   1
   4   0   1 6.56384 7.90277   1
   4   0   2 1007.44 22.4505   1
   4   0   3 6.69542 7.99364   1
   4   0   4 1678.96 36.4559   1
   4   0   5-7.15181 8.47186   1
   4   0   6 24.0148 10.1022   1
   4   0   7 2.50856 7.46194   1
   4   0   8 1761.49 52.5751   1
   4   0   9-0.36901  11.674   1
   4   0  10 121.683 13.1472   1
   4   0  11-2.53752  12.156   1
   4   0  12 337.624 17.3006   1
   4   0  13 3.24218 13.4526   1
   4   0  14 1029.35 35.9967   1
   4   0  15 1.87065 9.82883   1
   4   0  16 64.2461 10.5176   1
   4   0  17 1.18377 15.3788   1
   4   0  18 570.478 24.1754   1
   4   0  19-5.57623 14.2877   1
   4   0  20 76.8542 19.0697   1
   4   0  21-0.03311  19.666   1
   4   0  22 117.764 17.7661   1
   4   0  23  5.8829 25.0491   1
   4   1   0 5.88604 7.77082   1
  -4  -1   0 9.30646  10.275   1
   4   1   1 916.095 16.9759   1
  -4  -1  -1 980.282   25.17   1
   4   1   2 510.656 12.8999   1
  -4  -1  -2 553.577 18.7947   1
  -4  -1  -3 2116.32 33.2347   1
   4   1   3 2006.02 34.9913   1
  -4  -1  -4 562.657  16.237   1
   4   1   4 538.718 13.7854   1
  -4  -1  -5 950.619 23.5892   1
   4   1   5 973.798 20.8776   1
   4   1   6 40.0842 9.05413   1
   4   1   7  841.81 20.1034   1
   4   1   8 4.62036  12.232   1
   4   1   9 684.782  18.098   1
   4   1  10 527.661 15.8222   1
   4   1  11 494.226 15.8035   1
   4   1  12 81.1908  10.055   1
   4   1  13 571.193 18.2775   1
   4   1  14 31.1696 10.9132   1
   4   1  15 130.704 14.9735   1
   4   1  16-1.38613 16.3653   1
   4   1  17 217.823 14.2308   1
   4   1  18-3.99461 16.9744   1
   4   1  19 275.044  20.691   1
   4   1  20 105.956 18.8041   1
   4   1  21 61.5828 16.5346   1
   4   1  22 27.4576 23.4037   1
   4   1  23 34.6855  26.712   1
   4   2   0 2211.49 36.0126   1
  -4  -2   0 2293.14 33.7258   1
   4   2   1 200.347 9.82044   1
  -4  -2  -1 215.647 11.4674   1
   4   2   2 1730.86 24.8924   1
  -4  -2  -2 1665.04 33.2832   1
   4   2   3 157.097 12.3466   1
  -4  -2  -3 124.721 14.0178   1
   4   2   4 1082.58 20.7871   1
  -4  -2  -4 1106.13 25.6189   1
  -4  -2  -5 10.7627 10.1419   1
   4   2   5 6.24522   11.38   1
  -4  -2  -6 1107.07 23.3876   1
   4   2   6 1035.52  20.739   1
  -4  -2  -7 12.5516 10.4416   1
   4   2   7 6.96836 8.36268   1
   4   2   8 246.899 13.5152   1
   4   2   9 57.7235 12.7897   1
   4   2  10 931.661 20.4908   1
   4   2  11 118.707 13.6524   1
   4   2  12 486.073 16.7312   1
   4   2  13 52.9758 14.5055   1
   4   2  14 72.9479 15.2397   1
   4   2  15 3.35388 14.7064   1
   4   2  16 214.438 13.8368   1
   4   2  17 79.1122 17.8461   1
   4   2  18 158.327 15.3679   1
   4   2  19 16.4401  20.649   1
   4   2  20 210.456 23.4692   1
   4   2  21 2.83264 24.0666   1
   4   2  22 4.90972 26.4234   1
   4   3   0 34.5282 8.71003   1
  -4  -3   0 39.1462 13.8067   1
   4   3   1 1547.05 25.1025   1
  -4  -3  -1 1600.46 31.2191   1
   4   3   2   58.37 8.83753   1
  -4  -3  -2 47.7634 13.7847   1
   4   3   3 177.321  13.295   1
  -4  -3  -3 181.181  15.213   1
   4   3   4 0.88572 8.72271   1
  -4  -3  -4  10.146 9.14334   1
   4   3   5 588.832  16.556   1
  -4  -3  -5  586.24 14.4929   1
   4   3   6-11.0845 12.6126   1
  -4  -3  -6  6.3654 14.4841   1
  -4  -3  -7 114.193 10.9557   1
   4   3   7 131.755 10.1738   1
  -4  -3  -8 2.64887 11.0102   1
   4   3   8 1.54884 9.91037   1
  -4  -3  -9 208.289 16.3036   1
   4   3   9  191.27 11.4344   1
   4   3  10 5.53473 10.6552   1
   4   3  11 693.815 17.4312   1
   4   3  12 48.0109 11.8469   1
   4   3  13 49.0853 15.3433   1
   4   3  14 6.99536 16.2042   1
   4   3  15  321.79 18.4279   1
   4   3  16 5.28463 17.7854   1
   4   3  17 174.524 15.6273   1
   4   3  18 8.61357   20.25   1
   4   3  19 39.4265  23.425   1
   4   3  20-0.96609 24.8034   1
   4   3  21 0.31394  29.751   1
   4   4   0  602.55  16.923   1
  -4  -4   0 695.115 18.4538   1
   4   4   1 46.2345 9.73865   1
  -4  -4  -1 58.1965 14.6451   1
   4   4   2 250.653 11.3011   1
  -4  -4  -2 294.849 15.9282   1
   4   4   3 105.851 13.8937   1
  -4  -4  -3 102.451 14.6283   1
   4   4   4 201.313 14.1225   1
  -4  -4  -4 215.432 12.3522   1
   4   4   5 48.6876 11.1541   1
  -4  -4  -5 36.5811  11.888   1
   4   4   6 429.615  14.261   1
  -4  -4  -6 434.432 14.5648   1
   4   4   7  13.265 10.9247   1
  -4  -4  -7 31.7187 14.8253   1
   4   4   8 11.4406 11.2257   1
  -4  -4  -8 2.29939 11.7702   1
  -4  -4  -9 118.625 17.2195   1
   4   4   9 98.6281 12.6634   1
  -4  -4 -10 403.874 15.7041   1
   4   4  10 393.582 15.2792   1
   4   4  11 42.4666 16.1641   1
  -4  -4 -11 48.4074 13.2952   1
   4   4  12 290.074 20.0998   1
   4   4  13  54.687 13.4574   1
   4   4  14  45.978 19.1173   1
   4   4  15 20.7514 19.0811   1
   4   4  16 93.7961 21.2743   1
   4   4  17 25.3728  23.877   1
   4   4  18-5.39643 25.3885   1
   4   4  19-2.09256 33.5673   1
   4   5   0   99.07 12.1987   1
  -4  -5   0 102.586 11.9321   1
   4   5   1  174.34 16.7662   1
  -4  -5  -1 184.107 13.3223   1
   4   5   2 123.899 15.6942   1
  -4  -5  -2 149.335 16.2572   1
   4   5   3 548.146 16.6865   1
  -4  -5  -3 588.192  19.872   1
   4   5   4 25.6425 11.9266   1
  -4  -5  -4 47.8134 15.4152   1
   4   5   5 47.6946 12.8929   1
  -4  -5  -5  50.316 13.2576   1
   4   5   6 16.8067  12.837   1
  -4  -5  -6 28.7387 13.4016   1
   4   5   7 85.5925 13.8611   1
  -4  -5  -7 75.0865  17.467   1
   4   5   8 37.1609 17.5182   1
  -4  -5  -8   29.45  17.759   1
   4   5   9 395.877 21.4245   1
  -4  -5  -9 419.765 21.5391   1
  -4  -5 -10 181.907 20.3005   1
   4   5  10 171.371  19.527   1
  -4  -5 -11 131.802 21.7239   1
   4   5  11 105.437 16.2285   1
   4   5  12 93.6024 21.9299   1
   4   5  13 188.114 23.8711   1
   4   5  14 3.06088  22.186   1
   4   5  15 1.16057 24.9639   1
   4   5  16  3.6772 27.8091   1
   4   6   0 19.0808 19.5162   1
  -4  -6   0 23.9187 13.8697   1
   4   6   1 32.4543 21.2625   1
  -4  -6  -1 22.9774 19.0131   1
   4   6   2 221.797 22.1564   1
  -4  -6  -2 244.659 21.1663   1
   4   6   3  1.5591 21.4557   1
  -4  -6  -3-17.0539 19.6912   1
   4   6   4 66.9442 22.2674   1
  -4  -6  -4 63.4086 20.6906   1
   4   6   5 31.4986 22.3385   1
  -4  -6  -5 36.5998 21.0889   1
   4   6   6 6.74576 22.6753   1
  -4  -6  -6 3.89165 20.4969   1
   4   6   7 17.2365 17.1048   1
  -4  -6  -7 9.12776 16.3439   1
   4   6   8 238.961 19.7203   1
  -4  -6  -8 277.434 24.9851   1
   4   6   9 26.5351 24.7748   1
  -4  -6  -9 27.9496  23.082   1
  -4  -6 -10 58.0633 26.4697   1
   4   6  10 56.8284 19.7683   1
  -4  -6 -11 20.5185  25.673   1
  -4  -7   0 8.78027 27.4132   1
  -4  -7  -1-2.73095 24.6341   1
  -4  -7  -2 25.9426 20.5076   1
   5  -6   1 4.62569 18.0449   1
   5  -6   6 120.117 21.2818   1
   5  -6   7-4.50414 19.8719   1
   5  -5   1  64.634 14.4605   1
   5  -5   2 47.6307 14.4245   1
   5  -4   1 381.227 23.3533   1
   5  -4   2  829.89  47.905   1
   5  -4   3-4.88955 15.2839   1
   5  -4   4 260.746 20.1604   1
   5  -4   5-2.93265 12.7293   1
   5  -4   6 179.225  17.319   1
   5  -4  12 445.711 33.4259   1
   5  -4  13 19.7292 16.5505   1
   5  -4  14 106.384 18.8079   1
   5  -4  15 14.9262 22.5248   1
   5  -4  16 15.6127 26.1754   1
   5  -3   1 512.226  27.478   1
   5  -3   2 24.1461 10.5129   1
   5  -3   3 1269.22 64.8663   1
   5  -3   4-5.33159 15.8091   1
   5  -3   5 10.0165 14.6424   1
   5  -3   6 40.3378  12.406   1
   5  -3   7 461.736 30.2823   1
   5  -3   8 4.98953 12.1526   1
   5  -3   9 318.505 23.4441   1
   5  -3  10 -0.0243 13.0597   1
   5  -3  11  80.962 14.4574   1
   5  -3  12 5.57957 13.4697   1
   5  -3  13 451.251 30.0678   1
   5  -3  14 13.2589  19.038   1
   5  -3  15 6.09838 21.1299   1
   5  -3  16 8.44516 16.4718   1
   5  -3  17 24.1254 17.9625   1
   5  -3  18 5.21781 26.1017   1
   5  -3  19  16.649 21.2069   1
   5  -2   1 397.542 19.4624   1
   5  -2   2 222.289 14.2085   1
   5  -2   3 51.5086 10.2834   1
   5  -2   4 354.271 19.6551   1
   5  -2   5 88.3211 13.9771   1
   5  -2   6 533.054 29.9061   1
   5  -2   7 141.048 13.0959   1
   5  -2   8 605.181 33.1382   1
   5  -2   9  36.395 11.1815   1
   5  -2  10 114.856 13.0914   1
   5  -2  11 39.0985 11.5132   1
   5  -2  12  428.36  25.381   1
   5  -2  13 0.48706 12.5591   1
   5  -2  14 354.008  25.121   1
   5  -2  15 13.1154  18.949   1
   5  -2  16 78.7135 15.2576   1
   5  -2  17 0.37128 15.5713   1
   5  -2  18 126.324 23.4337   1
   5  -2  19 48.3988 18.5921   1
   5  -2  20 69.7896 24.6705   1
   5  -1   1 462.039 18.4093   1
   5  -1   2 59.6055 8.52458   1
   5  -1   3 220.766 14.7034   1
   5  -1   4 629.387  23.169   1
   5  -1   5 1446.04 51.1354   1
   5  -1   6 0.63462  13.303   1
   5  -1   7 628.973 29.3136   1
   5  -1   8 156.291 12.4728   1
   5  -1   9 223.919 14.7193   1
   5  -1  10 10.7823   10.16   1
   5  -1  11 379.576 20.8797   1
   5  -1  12 34.2807  11.577   1
   5  -1  13 217.511 15.5065   1
   5  -1  14 220.729 16.2572   1
   5  -1  15 365.043 23.9929   1
   5  -1  16 16.1168  17.495   1
   5  -1  17 146.428 15.2568   1
   5  -1  18 -1.8353 18.5051   1
   5  -1  19 96.4952 20.8568   1
   5  -1  20  3.2967 16.7002   1
   5  -1  21  125.66 25.4183   1
   5   0   0 2549.47 47.3621   1
   5   0   1-7.50983 8.78565   1
   5   0   2 384.316 13.1293   1
   5   0   3 4.17912 8.40424   1
   5   0   4 1829.89 46.4774   1
   5   0   5 6.75307 8.51992   1
   5   0   6 1071.00 30.2955   1
   5   0   7 5.18715 9.35614   1
   5   0   8 108.705 10.5978   1
   5   0   9-0.03405 9.74971   1
   5   0  10  832.80 28.1587   1
   5   0  11-1.55209 9.87501   1
   5   0  12-4.99455 10.7069   1
   5   0  13-1.47234 11.1542   1
   5   0  14 247.283 15.0956   1
   5   0  15-4.32177 11.9355   1
   5   0  16 368.951  22.123   1
   5   0  17-7.42743 17.7587   1
   5   0  18-3.15656 14.5749   1
   5   0  19-7.51799 22.1742   1
   5   0  20 158.377 18.7286   1
   5   0  21-2.91615 25.6383   1
  -5  -1   0 126.596 10.9697   1
   5   1   0 116.979 9.13715   1
  -5  -1  -1 546.515 17.1599   1
   5   1   1 468.479 14.7662   1
   5   1   2 70.5025 9.32468   1
  -5  -1  -2 80.0883 14.7764   1
  -5  -1  -3 251.476 15.7526   1
   5   1   3 231.408 13.3377   1
   5   1   4 602.023  15.101   1
   5   1   5 1438.59 29.8069   1
   5   1   6 9.52911 9.32205   1
   5   1   7 612.049 16.8273   1
   5   1   8 134.471  10.382   1
   5   1   9 213.429  15.219   1
   5   1  10 6.75296 14.0136   1
   5   1  11 350.415 17.7379   1
   5   1  12 33.4826 15.7744   1
   5   1  13 214.189 17.6291   1
   5   1  14 229.082 18.1587   1
   5   1  15 344.454 16.2912   1
   5   1  16 26.1687 13.2316   1
   5   1  17 161.348 19.3924   1
   5   1  18 1.07057 18.6556   1
   5   1  19 101.983 17.4573   1
   5   1  20 11.4077 23.6824   1
   5   1  21 151.499  24.772   1
   5   2   0 113.743 9.86466   1
  -5  -2   0  117.65 13.8002   1
   5   2   1 378.622 14.3364   1
  -5  -2  -1 398.935  13.846   1
   5   2   2 218.648 10.5368   1
  -5  -2  -2 239.746 12.5952   1
  -5  -2  -3 50.8327 10.7158   1
   5   2   3 29.2893 12.7903   1
  -5  -2  -4  368.54 13.4031   1
   5   2   4 373.042 12.5942   1
  -5  -2  -5 75.1117 11.0031   1
   5   2   5 59.8803 12.2619   1
  -5  -2  -6 525.601  19.442   1
   5   2   6 484.221 16.5439   1
   5   2   7 128.099 10.3899   1
   5   2   8 564.882 15.4662   1
   5   2   9 25.2014 10.4389   1
   5   2  10 112.692 14.3518   1
   5   2  11 41.2896  15.113   1
   5   2  12  430.84 17.8732   1
   5   2  13-0.68403  11.992   1
   5   2  14 338.197 15.4855   1
   5   2  15 18.7257  12.914   1
   5   2  16 82.9663 19.0115   1
   5   2  17 11.5638 15.7022   1
   5   2  18  144.07 21.5059   1
   5   2  19 37.9153 21.9274   1
   5   2  20 51.8257 26.5406   1
   5   3   0-1.08152 12.7218   1
  -5  -3   0 1.98661 10.5417   1
   5   3   1 469.851 13.0238   1
  -5  -3  -1 461.997 16.2324   1
   5   3   2 17.1344 9.73106   1
  -5  -3  -2 28.4723 14.2237   1
   5   3   3 1169.92  22.752   1
  -5  -3  -3 1247.62 23.6333   1
   5   3   4-10.1564 9.79926   1
  -5  -3  -4-1.61602 14.9482   1
   5   3   5 19.5369 9.73232   1
  -5  -3  -5 22.0894 13.9219   1
  -5  -3  -6 41.0835 11.3699   1
   5   3   6 19.0394 14.1623   1
  -5  -3  -7  427.68 14.5926   1
   5   3   7 412.001 17.2561   1
  -5  -3  -8 3.23442 15.2891   1
   5   3   8-1.64517   10.71   1
   5   3   9  276.42 13.1137   1
   5   3  10 6.31091 11.2862   1
   5   3  11 67.5182 12.4938   1
   5   3  12-7.17113 16.1057   1
   5   3  13 406.064 21.1779   1
   5   3  14 2.62704 17.6895   1
   5   3  15  16.893 15.5762   1
   5   3  16 3.98843 22.3528   1
   5   3  17 17.1413 17.8967   1
   5   3  18-0.21744 25.2454   1
   5   3  19 5.65904 26.7351   1
   5   4   0 111.229 11.6879   1
  -5  -4   0 107.466  12.097   1
   5   4   1 332.457 15.6329   1
  -5  -4  -1 341.079 13.6458   1
   5   4   2 789.358 20.6601   1
  -5  -4  -2 845.394 18.2689   1
   5   4   3-9.10937   11.48   1
  -5  -4  -3 5.46531  11.096   1
   5   4   4 256.133 13.3763   1
  -5  -4  -4 258.237 13.4589   1
   5   4   5-5.77887 15.0584   1
  -5  -4  -5-3.48089 12.8094   1
   5   4   6 188.487 16.9269   1
  -5  -4  -6 197.519 13.9059   1
  -5  -4  -7 46.4021  13.347   1
   5   4   7  49.387 16.9653   1
  -5  -4  -8 124.061 19.1886   1
   5   4   8  91.768 17.7956   1
  -5  -4  -9 64.9748  18.238   1
   5   4   9 50.6985 17.9577   1
  -5  -4 -10 23.2874  14.868   1
   5   4  10 19.1665  18.775   1
   5   4  11 125.651 19.2039   1
   5   4  12  437.27 19.0671   1
   5   4  13  32.745 22.0576   1
   5   4  14 92.0739 21.9086   1
   5   4  15-0.17747 22.9497   1
   5   4  16 8.36945 22.7693   1
   5   5   0 -2.9393 12.6282   1
  -5  -5   0 4.60967 16.6541   1
   5   5   1  70.474  13.162   1
  -5  -5  -1  63.054 13.5967   1
   5   5   2 48.1867 16.2755   1
  -5  -5  -2 39.1733 13.2661   1
   5   5   3 59.4786 19.1598   1
  -5  -5  -3 54.4444 14.3828   1
   5   5   4-2.46503 19.6973   1
  -5  -5  -4 6.35038 13.1541   1
   5   5   5 449.444  22.417   1
  -5  -5  -5  469.44 16.7212   1
   5   5   6 18.8195 19.0053   1
  -5  -5  -6 31.7943 15.5065   1
   5   5   7 21.8773 20.8736   1
  -5  -5  -7 25.1356 16.1347   1
  -5  -5  -8 54.0705 20.1615   1
   5   5   8 51.8239 21.7255   1
  -5  -5  -9 18.7594 22.8275   1
   5   5   9 21.6651 22.6716   1
  -5  -5 -10  14.148  19.164   1
   5   5  10 6.76202 17.1273   1
   5   5  11 82.2514 17.5726   1
   5   5  12 55.0915 25.2473   1
   5   5  13-3.98487 20.8769   1
  -5  -6   0 197.751 17.7605   1
   5   6   0 199.553 18.2858   1
   5   6   1 12.3265 17.6391   1
  -5  -6  -1 14.7427 17.2621   1
   5   6   2 10.0946 17.6971   1
  -5  -6  -2 1.52851 21.2994   1
   5   6   3 5.78196 21.6655   1
  -5  -6  -3-6.61003 24.6852   1
   5   6   4 85.2111  22.672   1
  -5  -6  -4 67.6978 25.3441   1
   5   6   5-2.47701 18.9153   1
  -5  -6  -5 0.37038 24.7722   1
   5   6   6 142.309 20.1158   1
  -5  -6  -6 131.785 25.8815   1
   5   6   7 6.30668 20.4127   1
  -5  -6  -7 9.32266 25.0703   1
  -5  -6  -8 25.9362 21.5455   1
   6  -5   1 150.909  22.483   1
   6  -5   2 9.83856 17.0106   1
   6  -5   3 61.4161 21.9207   1
   6  -5   4 7.11079 23.1171   1
   6  -5   5 28.1273  17.845   1
   6  -5   6 35.3528 18.1402   1
   6  -5   7 65.7584 19.2555   1
   6  -5   8  9.2768 19.7771   1
   6  -5   9 21.6149 20.0086   1
   6  -4   1 137.651 15.5044   1
   6  -4   2 58.1584 13.9164   1
   6  -4   3-5.44773 19.2024   1
   6  -4   4 168.774 17.7113   1
   6  -4   5 24.4199 14.8854   1
   6  -4   6 137.029 17.5064   1
   6  -4   7 1.97845 15.6859   1
   6  -4   8 143.328 18.8733   1
   6  -4   9 19.8718 20.7695   1
   6  -4  10 62.7314 21.7982   1
   6  -4  11 64.3555 18.8641   1
   6  -4  12 32.4857 19.3665   1
   6  -4  13  13.209 20.2729   1
   6  -3   1 293.502 18.6899   1
   6  -3   2 30.8145 15.5564   1
   6  -3   3 221.962 17.3175   1
   6  -3   4  60.951 13.6507   1
   6  -3   5 666.803  41.102   1
   6  -3   6 65.3689 13.3328   1
   6  -3   7 31.4838 13.3281   1
   6  -3   8 25.5076  14.008   1
   6  -3   9  410.45 28.9037   1
   6  -3  10 7.79311 14.4036   1
   6  -3  11 75.6283 15.8854   1
   6  -3  12 20.0119 16.0882   1
   6  -3  13 9.33157 16.6081   1
   6  -3  14 42.9613 22.0168   1
   6  -3  15 421.591 34.9321   1
   6  -3  16 3.26934 20.7334   1
   6  -2   1 90.1316 10.4947   1
   6  -2   2 237.251 17.7739   1
   6  -2   3 45.7235 10.8788   1
   6  -2   4  672.23 31.6789   1
   6  -2   5 157.497 18.1621   1
   6  -2   6 341.322 24.2343   1
   6  -2   7 18.3313 12.3029   1
   6  -2   8 69.4688 13.5851   1
   6  -2   9  103.71 14.3768   1
   6  -2  10 158.823 16.0626   1
   6  -2  11 98.9834 15.2116   1
   6  -2  12 49.3296 14.5782   1
   6  -2  13 26.2676 15.2211   1
   6  -2  14 159.141 21.6726   1
   6  -2  15-5.47242 23.5883   1
   6  -2  16 88.5389 21.7092   1
   6  -2  17 25.3923 18.6594   1
   6  -1   1 662.015 23.3396   1
   6  -1   2 9.04815 13.7149   1
   6  -1   3  299.76 14.7628   1
   6  -1   4 118.056 11.4888   1
   6  -1   5 84.3394 16.2171   1
   6  -1   6-10.9805 11.3196   1
   6  -1   7 849.628   35.34   1
   6  -1   8 74.5105 11.9584   1
   6  -1   9 184.264 14.4599   1
   6  -1  10 11.8314 15.6241   1
   6  -1  11 135.195 16.3917   1
   6  -1  12 15.7968 15.2917   1
   6  -1  13 151.986  16.057   1
   6  -1  14 10.7076 14.9606   1
   6  -1  15 10.5212  15.298   1
   6  -1  16 28.6564 21.7055   1
   6  -1  17 158.123 25.8607   1
   6  -1  18  12.027 19.1594   1
   6   0   0 449.079 14.0646   1
   6   0   1 12.3629  12.798   1
   6   0   2 766.719 19.9122   1
   6   0   3 11.4257 13.7085   1
   6   0   4 3.47655 9.95644   1
   6   0   5-5.71153 10.6295   1
   6   0   6 434.491 19.7379   1
   6   0   7 6.28185 13.9246   1
   6   0   8 1294.18 42.3286   1
   6   0   9-4.95488 11.2804   1
   6   0  10 396.379 18.3341   1
   6   0  11 4.73259 12.0917   1
   6   0  12 270.857  16.709   1
   6   0  13 5.06523 13.1838   1
   6   0  14 8.26392  13.816   1
   6   0  15 -1.2392 19.9467   1
   6   0  16 212.607 22.7523   1
   6   0  17-8.54435 17.4321   1
   6   0  18 234.455 20.9154   1
  -6  -1   0 139.016 12.2307   1
   6   1   0 146.479 10.4169   1
  -6  -1  -1  651.40 18.5177   1
   6   1   1  614.53 17.6128   1
   6   1   2 0.94526 9.43034   1
   6   1   3 308.066 15.4876   1
   6   1   4 169.184 11.2155   1
   6   1   5 75.8966 10.6006   1
   6   1   6 1.08517 14.4615   1
   6   1   7 746.649 22.4644   1
   6   1   8 62.9573 11.3042   1
   6   1   9 230.848 13.4029   1
   6   1  10-4.28067 11.6412   1
   6   1  11 137.359 13.0059   1
   6   1  12  4.6929 12.9304   1
   6   1  13 159.116 14.6925   1
   6   1  14 3.58473 14.1024   1
   6   1  15 26.8797 20.9006   1
   6   1  16 29.2455 21.7292   1
   6   1  17 181.772 19.0017   1
   6   1  18 13.6785 23.5996   1
  -6  -2   0 840.263 19.9195   1
   6   2   0 844.096 17.7434   1
  -6  -2  -1  113.74 11.6039   1
   6   2   1 119.535 14.3472   1
  -6  -2  -2 275.342 16.7698   1
   6   2   2 266.337  12.163   1
  -6  -2  -3 47.9206 15.8318   1
   6   2   3 43.2175  10.393   1
  -6  -2  -4 695.438 21.0438   1
   6   2   4 682.084 20.3292   1
   6   2   5 151.243 12.0561   1
   6   2   6 318.085 13.5273   1
   6   2   7 26.7424 14.7193   1
   6   2   8 52.7688 15.8891   1
   6   2   9 80.3857 16.3609   1
   6   2  10 146.433 17.3921   1
   6   2  11 82.9895 18.0973   1
   6   2  12 33.7047 17.9566   1
   6   2  13 29.6054 19.2482   1
   6   2  14 128.511 19.8141   1
   6   2  15  15.526 16.9006   1
   6   2  16 110.635 22.6908   1
   6   2  17 20.1621 26.0084   1
   6   3   0 14.5248 10.8393   1
  -6  -3   0 17.8349 11.7785   1
   6   3   1  239.34 12.2833   1
  -6  -3  -1 269.142 17.9469   1
   6   3   2 39.9564 15.5909   1
  -6  -3  -2 52.3566 16.9035   1
  -6  -3  -3 206.339 13.1189   1
   6   3   3 209.483 12.5061   1
  -6  -3  -4 65.1017 12.9388   1
   6   3   4 55.6579 11.9789   1
  -6  -3  -5 747.119  17.978   1
   6   3   5 636.906 20.3333   1
  -6  -3  -6 47.1939 13.7605   1
   6   3   6 61.7574 16.5148   1
  -6  -3  -7 36.1145 13.2107   1
   6   3   7 18.6727 15.5417   1
   6   3   8 36.9988 13.0249   1
   6   3   9  365.66 16.4883   1
   6   3  10-4.93586 14.0319   1
   6   3  11 72.4052 14.8048   1
   6   3  12 9.63976 19.0873   1
   6   3  13 31.7106 22.1993   1
   6   3  14 23.4241 21.8876   1
   6   3  15 456.388 22.3969   1
   6   3  16  9.1104 27.9614   1
   6   4   0 313.668 14.5555   1
  -6  -4   0 269.743 13.6085   1
   6   4   1 114.525  13.376   1
  -6  -4  -1 127.318 13.4414   1
   6   4   2  55.445 17.9153   1
  -6  -4  -2 48.7021 14.2169   1
   6   4   3 2.34607 17.9354   1
  -6  -4  -3-6.83351 17.3804   1
   6   4   4 154.422 14.2899   1
  -6  -4  -4 139.754 19.8391   1
  -6  -4  -5 18.5062 19.1909   1
   6   4   5 24.3431 13.5078   1
  -6  -4  -6 121.566 21.5052   1
   6   4   6 119.177 15.4065   1
  -6  -4  -7 3.43145 20.8935   1
   6   4   7 3.71424 14.8789   1
  -6  -4  -8  168.46 22.8671   1
   6   4   8 150.477 16.5109   1
   6   4   9 33.0741 16.0787   1
   6   4  10 70.3647 17.2508   1
   6   4  11 55.4315 17.9724   1
   6   4  12 20.5231 24.8811   1
   6   4  13 2.81245 26.2495   1
  -6  -5   0 24.2821 20.0534   1
   6   5   0 12.1542 16.1041   1
  -6  -5  -1 146.326  15.316   1
   6   5   1 182.532 16.8273   1
   6   5   2-2.92551 19.2715   1
  -6  -5  -2-5.38605 15.7013   1
   6   5   3 69.8302 22.5349   1
  -6  -5  -3 83.4805 21.5589   1
   6   5   4 10.0641 22.0959   1
  -6  -5  -4 29.6193 23.2497   1
   6   5   5 30.0798 22.5595   1
  -6  -5  -5 12.2387 23.5954   1
  -6  -5  -6 44.4473 24.8551   1
   6   5   6  32.691   23.64   1
  -6  -5  -7 78.7411 25.9589   1
   6   5   7  83.345 24.7173   1
  -6  -5  -8 3.78336 25.7103   1
   6   5   8   11.75 25.5006   1
  -6  -5  -9 14.6968 21.3542   1
   6   5   9 42.5555 28.0859   1
   7  -5   1 59.6614 21.7942   1
   7  -4   1 133.761 18.2225   1
   7  -4   2 158.089 18.8935   1
   7  -4   3 42.2731 23.6765   1
   7  -4   4  140.92 19.9512   1
   7  -4   5 12.2038 18.7155   1
   7  -4   6 139.423 21.3249   1
   7  -4   7-3.74788 19.7727   1
   7  -4   8 20.7304 25.2589   1
   7  -3   1 428.917 26.8932   1
   7  -3   2  10.114 13.1525   1
   7  -3   3 127.988 15.3863   1
   7  -3   4 16.3746 20.0113   1
   7  -3   5 20.8824 18.9598   1
   7  -3   6 6.86344 15.8903   1
   7  -3   7 144.894 18.4736   1
   7  -3   8-5.40486 16.9253   1
   7  -3   9 9.19994 17.1338   1
   7  -3  10 20.0395 18.6404   1
   7  -3  11 183.187 21.7039   1
   7  -2   1 117.596 18.7328   1
   7  -2   2 485.323 24.0501   1
   7  -2   3 41.6644 13.3704   1
   7  -2   4 52.1859 18.9006   1
   7  -2   5 69.6198   14.57   1
   7  -2   6 216.563 18.3953   1
   7  -2   7 70.9081 15.9294   1
   7  -2   8 218.244 19.5095   1
   7  -2   9 4.39412 15.8952   1
   7  -2  10 158.121 18.8438   1
   7  -2  11 12.0328  17.042   1
   7  -2  12 230.072 21.8943   1
   7  -2  13 10.3687 20.0895   1
   7  -1   1 229.289 15.0577   1
   7  -1   2 10.6855 15.6758   1
   7  -1   3 426.197 19.7774   1
   7  -1   4 3.11611 12.7161   1
   7  -1   5 212.389 15.8543   1
   7  -1   6 6.81637 17.9064   1
   7  -1   7 71.6955 17.6067   1
   7  -1   8 230.895 17.4147   1
   7  -1   9  338.88 20.9851   1
   7  -1  10 26.2023 14.8248   1
   7  -1  11 108.483 16.2346   1
   7  -1  12 62.5525  16.841   1
   7  -1  13  128.64 18.7785   1
   7  -1  14-2.85485  24.983   1
   7  -1  15 39.3201 26.2882   1
   7   0   0 385.136 18.5531   1
   7   0   1 10.1083 11.4693   1
   7   0   2 253.642  16.553   1
   7   0   3-1.68271 11.3362   1
   7   0   4 755.402 24.3927   1
   7   0   5 7.19433 12.1682   1
   7   0   6 15.1901 17.7212   1
   7   0   7-6.72019 16.5004   1
   7   0   8 40.4567  14.161   1
   7   0   9 -1.5149 14.1851   1
   7   0  10 281.861 18.3056   1
   7   0  11-5.72964 15.9282   1
   7   0  12 10.0403 16.0207   1
   7   0  13-7.36238 17.6918   1
   7   0  14 86.0415 23.0265   1
   7   0  15 5.34597  26.652   1
   7   1   0 26.3985 11.3163   1
   7   1   1 223.862 16.7753   1
   7   1   2  11.418 12.2037   1
   7   1   3 433.188 15.2518   1
   7   1   4 7.52327 16.4982   1
   7   1   5 237.051 13.9538   1
   7   1   6 5.37392 12.3562   1
   7   1   7 45.9249 13.2007   1
   7   1   8 242.431 18.9967   1
   7   1   9 337.304 21.8628   1
   7   1  10 29.8836 19.9929   1
   7   1  11 101.352  22.288   1
   7   1  12 43.1128 22.3231   1
   7   1  13 92.9021 21.4765   1
   7   1  14 7.77791 18.3563   1
   7   1  15 55.8465 19.8138   1
   7   2   0  325.28 18.6033   1
  -7  -2   0 293.099 18.7318   1
   7   2   1 130.999 12.9447   1
  -7  -2  -1 124.364 14.2647   1
   7   2   2  397.12 15.1797   1
  -7  -2  -2 446.638  17.151   1
   7   2   3 16.0241 17.2959   1
   7   2   4  44.251 13.0647   1
   7   2   5 49.3504 13.1319   1
   7   2   6 230.846 15.1351   1
   7   2   7 88.0919 19.5505   1
   7   2   8 224.951 20.6507   1
   7   2   9-1.29871 21.1234   1
   7   2  10 204.653   23.06   1
   7   2  11 11.7872 23.0687   1
   7   2  12 222.489 24.5934   1
   7   2  13 19.4579 22.9483   1
  -7  -3   0 3.61506  19.292   1
   7   3   0 27.6833 13.3788   1
  -7  -3  -1 450.722 16.8221   1
   7   3   1 446.155 15.5108   1
  -7  -3  -2 16.2585 14.4749   1
   7   3   2 1.73591 18.7167   1
  -7  -3  -3 137.487 19.6094   1
   7   3   3 125.969 18.1431   1
  -7  -3  -4 14.8552  21.073   1
   7   3   4 6.30559 14.2767   1
   7   3   5  21.423 15.3527   1
   7   3   6 2.17875 14.7315   1
   7   3   7 135.151 20.0902   1
   7   3   8-9.45005 22.0185   1
   7   3   9 10.1009 22.7547   1
   7   3  10 1.64662 22.9778   1
   7   3  11 206.286 23.9527   1
   7   4   0 42.9656 16.1318   1
  -7  -4   0 51.5061 16.6747   1
  -7  -4  -1 133.252 17.1243   1
   7   4   1 133.686 20.2357   1
  -7  -4  -2  194.08 23.3877   1
   7   4   2 156.102 22.5256   1
  -7  -4  -3 15.4761  17.821   1
   7   4   3 13.9811 16.7876   1
  -7  -4  -4 148.943  18.091   1
   7   4   4 163.448 17.9962   1
  -7  -4  -5 18.4645 19.2035   1
   7   4   5 6.69435 17.5907   1
  -7  -4  -6 125.141 19.9937   1
   7   4   6 119.875 18.9646   1
   7   4   7 8.91439 18.7946   1
   7   4   8 37.4093 19.4031   1
   7   5   0 28.8488 26.0035   1
  -7  -5   0 37.1849 20.9507   1
   7   5   1 61.9265 26.4324   1
  -7  -5  -1 55.6686  20.609   1
   8  -3   1 8.58963 17.9801   1
   8  -3   2-10.3093 18.3164   1
   8  -3   3 343.945   31.63   1
   8  -3   4 3.46272  19.891   1
   8  -3   5 146.496 21.8644   1
   8  -2   1-0.57286 16.5545   1
   8  -2   2 42.8152 22.2609   1
   8  -2   3 2.28778 17.1759   1
   8  -2   4 222.621 20.6648   1
   8  -2   5 14.5635 18.1434   1
   8  -2   6  92.192 25.4248   1
   8  -2   7 37.0295 26.0598   1
   8  -2   8 55.8331 24.1725   1
   8  -1   1 235.162 17.2482   1
   8  -1   2 19.5842 15.1077   1
   8  -1   3 51.4347 22.7125   1
   8  -1   4-9.10617  16.908   1
   8  -1   5 176.083 18.6454   1
   8  -1   6-1.32997  17.523   1
   8  -1   7 104.521   24.34   1
   8  -1   8 12.2971 24.5545   1
   8  -1   9 31.3712 25.6712   1
   8  -1  10 57.9562 27.5196   1
   8   0   0  298.29 17.1835   1
   8   0   1-0.34743 14.7267   1
   8   0   2 549.589 24.7949   1
   8   0   3  -11.17 15.1354   1
   8   0   4 47.1814 15.5021   1
   8   0   5-3.56339 21.1919   1
   8   0   6 274.023 23.7779   1
   8   0   7 5.76303 16.6413   1
   8   0   8 46.6749 16.9198   1
   8   0   9 -8.1992 18.2736   1
   8   0  10 193.855  20.712   1
   8   1   0 87.3349  15.089   1
   8   1   1 246.997 19.8316   1
   8   1   2-8.56891 18.3038   1
   8   1   3 58.3421 14.9309   1
   8   1   4-8.81507 15.2817   1
   8   1   5 174.014 20.7672   1
   8   1   6 12.4446 21.5619   1
   8   1   7 85.3974 21.6995   1
   8   1   8 8.09372 18.0313   1
   8   1   9 37.2351 19.3344   1
   8   1  10  58.872 20.2513   1
   8   2   0 49.6178 15.7721   1
   8   2   1 2.07864 15.6393   1
   8   2   2 19.1082 21.4617   1
   8   2   3 15.5722 19.8081   1
   8   2   4 216.276 18.1761   1
   8   2   5 17.7763 17.2804   1
   8   2   6  78.976 18.3559   1
   8   2   7  68.731 23.0747   1
   8   2   8 52.2015 25.9519   1
  -8  -3   0 2.19294 18.8857   1
   8   3   0 13.7324 22.1692   1
  -8  -3  -1-7.54233 23.9862   1
   8   3   1-6.62847  21.007   1
  -8  -3  -2-6.51542 19.0411   1
   8   3   2-10.1126 18.4517   1
   8   3   3 347.241 20.0755   1
   8   3   4-7.31922 22.6545   1
   8   3   5 131.823 27.2228   1
   9  -1   1 145.162 21.4384   1
   9   0   0 1.51807 19.3829   1
   9   0   1 5.02602 27.3442   1
   9   0   2 134.797 21.2244   1
   9   1   0-7.04097 24.2564   1
   9   1   1 153.868 20.6654   1
   0   0   0    0.00    0.00   1
;
_shelx_hkl_checksum     5353
_shelx_res_file
;
    shelx.res created by SHELXL-2014/7
TITL shelxt_a.res in P2(1)/c
CELL  0.71073   5.8613   5.0180  18.2775   90.000   98.303   90.000
ZERR     2.00   0.0009   0.0006   0.0030    0.000    0.013    0.000
LATT   1
SYMM  - X, 1/2 + Y, 1/2 - Z
SFAC  AG   C    H    N    O    S
UNIT  2 16 10 4 8 4
MERG   2
SHEL 18 0.69
EQIV $1 -x+1, -y, -z+1
HTAB O2 O2_$1
EQIV $2 x-1, y+1, z
HTAB C3 O1_$2
FMAP   2
PLAN   12
SIZE     0.100   0.180   0.250
ACTA
HTAB    2.00000
BOND   $H
LIST   3
L.S.  10
TEMP  -123.00
WGHT    0.020800
FVAR       0.79656
AG1   1    0.000000    0.500000    0.500000    10.50000    0.01955    0.03224 =
         0.01899    0.00427    0.00935    0.00117
S1    6    0.399283    0.668248    0.304405    11.00000    0.01923    0.01916 =
         0.02026    0.00304    0.00930    0.00206
O2    5    0.390877    0.198028    0.474701    11.00000    0.01969    0.01639 =
         0.02212    0.00400    0.00227    0.00327
AFIX 147
H2    3    0.484205    0.081908    0.493813    10.50000   -1.50000
AFIX   0
O1    5    0.641253    0.241231    0.392632    11.00000    0.01931    0.02237 =
         0.03315    0.00064    0.00783    0.00730
N1    4    0.139387    0.632507    0.403938    11.00000    0.01400    0.01582 =
         0.01620   -0.00014    0.00277    0.00182
C4    2    0.171505    0.882395    0.300366    11.00000    0.02054    0.01488 =
         0.02158    0.00398    0.00151    0.00247
AFIX  44
H4    3    0.135132    1.009158    0.264866    11.00000   -1.20000
AFIX   0
C3    2    0.051819    0.836959    0.357723    11.00000    0.01615    0.01535 =
         0.01889   -0.00054    0.00117    0.00281
AFIX  44
H3    3   -0.076200    0.934085    0.365013    11.00000   -1.20000
AFIX   0
C2    2    0.323733    0.527178    0.382161    11.00000    0.01332    0.01368 =
         0.01520    0.00068    0.00311    0.00046
C1    2    0.467305    0.302807    0.418950    11.00000    0.01487    0.01281 =
         0.01947   -0.00229   -0.00004    0.00109
HKLF 4
REM  shelxt_a.res in P2(1)/c
REM R1 =  0.0198 for    1354 Fo > 4sig(Fo)  and  0.0304 for all    1691 data
REM     82 parameters refined using      0 restraints
END
WGHT      0.0208      0.0000
REM Instructions for potential hydrogen bonds
HTAB O2 O2_$1
HTAB C3 O1_$2
REM Highest difference peak  0.450,  deepest hole -0.335,  1-sigma level  0.091
Q1    1   0.1189  0.8519  0.3331  11.00000  0.05    0.45
Q2    1   0.3770  0.4075  0.3995  11.00000  0.05    0.42
Q3    1   0.3759  0.6237  0.3579  11.00000  0.05    0.39
Q4    1   0.2335  0.5875  0.3984  11.00000  0.05    0.39
Q5    1   0.2996  0.8215  0.3196  11.00000  0.05    0.38
Q6    1   0.0576  0.6304  0.4401  11.00000  0.05    0.36
Q7    1   0.3437  0.5570  0.3297  11.00000  0.05    0.33
Q8    1   0.0113  0.4354  0.4382  11.00000  0.05    0.33
Q9    1  -0.1262  0.4942  0.4575  11.00000  0.05    0.32
Q10   1  -0.0992  0.5260  0.3706  11.00000  0.05    0.30
Q11   1   0.5624  0.1731  0.4006  11.00000  0.05    0.29
Q12   1   0.4438  0.2580  0.4488  11.00000  0.05    0.28
;
_shelx_res_checksum     21442
