# Supplementary material for: Crystal structure of (1,3-thia­zole-2-carboxyl­ato-κN)(1,3-thia­zole-2-carb­oxy­lic acid-κN)silver(I)
Source: Acta Crystallogr E Crystallogr Commun. 2019 Jan 11;75(Pt 2):185–8. doi: 10.1107/S2056989019000124 (PMC6362641; doi:10.1107/S2056989019000124)
Supplement: Supplementary file 2 [file e-75-00185-Isup2.hkl]

data_I                                                                          
_shelx_title ' shelxt_a.res in P2(1)/c'                                         
_shelx_refln_list_code          4                                               
_shelx_F_calc_maximum      134.91                                               
_exptl_crystal_F_000       356.00                                               
_reflns_d_resolution_high  0.6900                                               
                                                                                
loop_                                                                           
 _space_group_symop_operation_xyz                                               
 'x, y, z'                                                                      
 '-x, y+1/2, -z+1/2'                                                            
 '-x, -y, -z'                                                                   
 'x, -y-1/2, z-1/2'                                                             
                                                                                
_cell_length_a     5.8613                                                       
_cell_length_b     5.0180                                                       
_cell_length_c    18.2775                                                       
_cell_angle_alpha  90.000                                                       
_cell_angle_beta   98.303                                                       
_cell_angle_gamma  90.000                                                       
                                                                                
_shelx_F_squared_multiplier     1.000                                           
                                                                                
loop_                                                                           
 _refln_index_h                                                                 
 _refln_index_k                                                                 
 _refln_index_l                                                                 
 _refln_F_squared_calc                                                          
 _refln_F_squared_meas                                                          
 _refln_F_squared_sigma                                                         
 _refln_observed_status                                                         
   1   0   0        327.45        336.81        20.00 o                         
   2   0   0       9117.59       8644.04        98.62 o                         
   3   0   0       6272.24       6263.12        64.40 o                         
   4   0   0         19.65         32.43        11.12 o                         
   5   0   0       4145.53       4017.89        74.64 o                         
   6   0   0        731.77        707.74        22.17 o                         
   7   0   0        614.07        606.96        29.24 o                         
   8   0   0        471.97        470.10        27.08 o                         
   1   1   0       3371.98       3704.78        98.83 o                         
   2   1   0         36.62         29.31         9.80 o                         
   3   1   0        725.32        764.58        13.70 o                         
   4   1   0          0.10          4.41         7.74 o                         
   5   1   0        196.52        196.42         8.99 o                         
   6   1   0        216.98        225.67        10.97 o                         
   7   1   0         44.62         47.04        14.54 o                         
   8   1   0        137.49        137.89        18.92 o                         
   0   2   0         53.18         46.54        17.51 o                         
   1   2   0      11413.91      11530.65       122.48 o                         
   2   2   0       1284.42       1258.36        28.71 o                         
   3   2   0       1503.76       1562.82        21.87 o                         
   4   2   0       3633.56       3565.34        58.21 o                         
   5   2   0        170.59        191.21        10.14 o                         
   6   2   0       1311.25       1317.11        20.69 o                         
   7   2   0        522.38        504.46        18.63 o                         
   8   2   0         85.87         90.16        17.83 o                         
   1   3   0         99.73        114.49        10.82 o                         
   2   3   0        130.09        150.24        10.71 o                         
   3   3   0         14.31         12.20         9.74 o                         
   4   3   0         65.73         56.77        11.61 o                         
   5   3   0          0.01         -2.64        10.08 o                         
   6   3   0         26.21         29.11        10.54 o                         
   7   3   0         17.78         26.53        13.90 o                         
   0   4   0        621.72        601.86        22.37 o                         
   1   4   0        491.62        456.94        15.18 o                         
   2   4   0        831.46        811.90        24.44 o                         
   3   4   0       1900.50       1766.93        61.55 o                         
   4   4   0       1010.62       1021.44        72.94 o                         
   5   4   0        168.50        177.67        11.99 o                         
   6   4   0        472.95        461.22        17.77 o                         
   7   4   0         61.14         78.02        16.20 o                         
   1   5   0         77.16        102.91        14.44 o                         
   2   5   0          9.13         22.50         9.23 o                         
   3   5   0        267.23        274.07        13.89 o                         
   4   5   0        137.24        159.01        13.44 o                         
   5   5   0          8.27          2.44        13.94 o                         
   6   5   0         11.71         23.05        15.65 o                         
   0   6   0       1404.35       1363.29        41.57 o                         
   1   6   0         50.21         56.12        14.65 o                         
   2   6   0        588.78        573.58        17.79 o                         
   3   6   0        352.16        333.21        21.13 o                         
   4   6   0         30.77         34.73        14.14 o                         
   1   7   0          1.98          6.11        18.31 o                         
   2   7   0         56.44         58.72        19.42 o                         
  -8   1   1        276.86        267.60        19.83 o                         
  -7   1   1       1151.00       1132.93        24.19 o                         
  -6   1   1       1142.07       1099.42        16.52 o                         
  -5   1   1       1356.57       1335.45        16.94 o                         
  -4   1   1       1979.12       1859.87        31.09 o                         
  -3   1   1       1809.29       1815.87        21.63 o                         
  -2   1   1       9165.11       9256.07        84.58 o                         
  -1   1   1       2731.25       2805.07        39.79 o                         
   0   1   1      10260.04      10281.46       276.78 o                         
   1   1   1       7266.83       7540.96        87.39 o                         
   2   1   1        922.07        884.97        20.34 o                         
   3   1   1       4769.19       4804.13        45.57 o                         
   4   1   1       1504.58       1494.39        43.55 o                         
   5   1   1        759.66        778.25        40.79 o                         
   6   1   1        994.98       1007.99        22.02 o                         
   7   1   1        367.90        357.59        17.66 o                         
   8   1   1        363.54        378.87        20.51 o                         
  -8   2   1        196.73        211.73        17.65 o                         
  -7   2   1         12.70         14.42        12.25 o                         
  -6   2   1        105.00        114.02        11.28 o                         
  -5   2   1         15.43         16.33        11.28 o                         
  -4   2   1        834.50        792.25        31.12 o                         
  -3   2   1        617.58        630.80        13.67 o                         
  -2   2   1        105.10        102.29        11.60 o                         
  -1   2   1        230.95        229.73        12.45 o                         
   0   2   1        528.72        562.11        18.38 o                         
   1   2   1       2993.04       3131.17        60.02 o                         
   2   2   1        205.38        206.83        13.63 o                         
   3   2   1          0.40          2.00        13.17 o                         
   4   2   1        325.92        323.92        10.09 o                         
   5   2   1        588.57        616.39        13.97 o                         
   6   2   1        159.81        168.04        13.56 o                         
   7   2   1        207.48        198.66        13.45 o                         
   8   2   1          3.69          1.25        17.92 o                         
  -7   3   1          8.72         -0.31        14.93 o                         
  -6   3   1        742.20        743.60        17.44 o                         
  -5   3   1        710.96        699.64        13.57 o                         
  -4   3   1        186.01        178.53        11.91 o                         
  -3   3   1       6118.87       6199.73        68.93 o                         
  -2   3   1        210.78        212.09        12.72 o                         
  -1   3   1       3997.93       4129.17        58.58 o                         
   0   3   1       2667.02       2685.38        43.80 o                         
   1   3   1       1619.93       1642.93        55.16 o                         
   2   3   1       4102.76       4090.26       125.99 o                         
   3   3   1       1013.25       1009.13        19.38 o                         
   4   3   1       2568.85       2471.84        42.09 o                         
   5   3   1        773.85        745.01        19.73 o                         
   6   3   1        392.68        411.21        23.17 o                         
   7   3   1        694.45        701.98        16.55 o                         
  -7   4   1         46.28         45.43        15.36 o                         
  -6   4   1         19.21         17.08        14.61 o                         
  -5   4   1        128.27        129.61        13.21 o                         
  -4   4   1        609.80        596.58        35.46 o                         
  -3   4   1         85.32         83.13        12.17 o                         
  -2   4   1         65.47         63.10        10.29 o                         
  -1   4   1        133.90        143.79        16.88 o                         
   0   4   1        261.15        250.50        13.94 o                         
   1   4   1        474.45        469.71        16.29 o                         
   2   4   1        134.22        140.42        10.79 o                         
   3   4   1          7.99         16.66        14.36 o                         
   4   4   1         66.25         79.61        12.78 o                         
   5   4   1        536.03        544.15        19.68 o                         
   6   4   1        210.24        198.78        12.75 o                         
  -6   5   1        217.30        219.24        18.15 o                         
  -5   5   1        169.54        164.87        15.52 o                         
  -4   5   1       1073.50       1064.32        18.96 o                         
  -3   5   1        112.44        125.35        12.06 o                         
  -2   5   1       1227.80       1188.22        25.18 o                         
  -1   5   1         99.13         99.76        11.20 o                         
   0   5   1        642.47        623.67        17.13 o                         
   1   5   1        862.40        873.52        21.95 o                         
   2   5   1        164.58        176.55        15.10 o                         
   3   5   1        551.77        519.72        19.24 o                         
   4   5   1        262.44        284.39        16.44 o                         
   5   5   1         97.55        104.60        12.47 o                         
   6   5   1        290.00        255.46        17.60 o                         
  -4   6   1          0.74          0.30        14.30 o                         
  -3   6   1          5.47         -1.96        16.27 o                         
  -2   6   1         86.61         89.70        15.35 o                         
  -1   6   1          3.56         17.65        14.25 o                         
   0   6   1         19.47         21.85        14.36 o                         
   1   6   1         11.67         12.16        12.62 o                         
   2   6   1          4.36          7.00        14.90 o                         
   3   6   1          5.81          6.91        15.68 o                         
   4   6   1         35.79         41.78        16.01 o                         
  -2   7   1        150.67        138.96        19.96 o                         
  -1   7   1         38.66         39.47        16.55 o                         
   0   7   1        243.07        227.34        16.94 o                         
   1   7   1        128.29        125.78        19.14 o                         
   2   7   1          9.92         12.01        16.62 o                         
  -8   0   2        119.98        108.68        22.52 o                         
  -7   0   2        382.11        415.02        26.91 o                         
  -6   0   2       1755.16       1681.25        34.44 o                         
  -5   0   2        419.54        411.83        13.56 o                         
  -4   0   2       5368.62       5249.12        97.39 o                         
  -3   0   2        815.96        791.36        17.64 o                         
  -2   0   2       5711.08       5352.44        60.24 o                         
  -1   0   2        192.58        210.02        17.49 o                         
   1   0   2      17010.12      16327.85       287.80 o                         
   2   0   2       5881.12       6038.92       129.81 o                         
   3   0   2       8556.28       8071.78       158.66 o                         
   4   0   2       1589.43       1587.70        35.38 o                         
   5   0   2        614.88        605.67        20.69 o                         
   6   0   2       1195.32       1208.33        31.38 o                         
   7   0   2        431.67        399.73        26.09 o                         
   8   0   2        833.45        866.14        39.08 o                         
  -8   1   2        124.84        121.87        18.38 o                         
  -7   1   2        326.02        333.19        13.04 o                         
  -6   1   2        401.10        369.34        23.39 o                         
  -5   1   2         50.23         45.10         9.02 o                         
  -4   1   2        118.75        113.41         9.53 o                         
  -3   1   2       1930.69       2026.58        32.22 o                         
  -2   1   2       1966.39       2095.60        34.50 o                         
  -1   1   2          5.45         17.42        11.23 o                         
   0   1   2        555.94        586.48        22.89 o                         
   1   1   2       5442.15       5788.44        65.14 o                         
   2   1   2       1357.01       1409.27        26.52 o                         
   3   1   2        628.14        630.21        12.89 o                         
   4   1   2        817.80        836.97        23.85 o                         
   5   1   2        118.25        106.83         9.12 o                         
   6   1   2          3.34          6.69        12.25 o                         
   7   1   2          0.29         17.49        15.18 o                         
   8   1   2         31.82         10.80        22.18 o                         
  -8   2   2        520.09        514.94        18.54 o                         
  -7   2   2        368.71        366.37        13.83 o                         
  -6   2   2        514.56        480.58        26.57 o                         
  -5   2   2       2779.44       2743.31        30.86 o                         
  -4   2   2        633.19        647.56        12.39 o                         
  -3   2   2       4554.02       4518.95        60.06 o                         
  -2   2   2       4605.81       4870.40        48.53 o                         
  -1   2   2       3479.36       3517.78        45.80 o                         
   0   2   2       3178.50       3207.59       127.06 o                         
   1   2   2       5998.44       6347.84       101.72 o                         
   2   2   2       2197.84       2177.47        32.94 o                         
   3   2   2       1184.47       1180.46        20.93 o                         
   4   2   2       2839.91       2716.46       115.59 o                         
   5   2   2        387.43        356.93        11.07 o                         
   6   2   2        402.30        413.92        15.52 o                         
   7   2   2        689.23        683.47        37.58 o                         
  -7   3   2         22.85         23.12        12.51 o                         
  -6   3   2         39.38         33.98        11.78 o                         
  -5   3   2          6.05         11.02        10.86 o                         
  -4   3   2        163.44        162.49         9.55 o                         
  -3   3   2        101.84         99.87        23.85 o                         
  -2   3   2        115.80        112.83        10.05 o                         
  -1   3   2         56.55         88.05        16.89 o                         
   0   3   2       1215.52       1253.38        23.92 o                         
   1   3   2         73.41         79.67        11.74 o                         
   2   3   2          7.02          2.71        13.75 o                         
   3   3   2         23.41         17.45        11.20 o                         
   4   3   2        105.41         87.78        11.72 o                         
   5   3   2         26.29         35.61        10.06 o                         
   6   3   2         68.32         64.38        14.54 o                         
   7   3   2          0.00         15.76        13.61 o                         
  -7   4   2        101.67         87.30        17.10 o                         
  -6   4   2        497.02        543.14        14.89 o                         
  -5   4   2        579.29        575.49        13.69 o                         
  -4   4   2        191.88        184.42        15.54 o                         
  -3   4   2       2098.60       2040.12        63.38 o                         
  -2   4   2       1321.65       1310.53        24.04 o                         
  -1   4   2       1617.66       1579.55        29.07 o                         
   0   4   2       2798.68       2894.04        99.19 o                         
   1   4   2         87.05         78.70        10.98 o                         
   2   4   2        943.58        945.40        37.23 o                         
   3   4   2        331.36        324.95        12.04 o                         
   4   4   2        455.28        420.93        34.83 o                         
   5   4   2       1256.57       1296.03        23.61 o                         
   6   4   2         83.73         85.59        13.70 o                         
  -6   5   2        113.43        110.58        16.83 o                         
  -5   5   2         98.39        102.00        13.32 o                         
  -4   5   2         64.08         59.95        17.18 o                         
  -3   5   2         92.54        101.37        10.77 o                         
  -2   5   2        311.26        319.63        16.46 o                         
  -1   5   2        135.86        134.18        13.52 o                         
   0   5   2        486.80        466.21        15.63 o                         
   1   5   2         80.98         76.08        13.20 o                         
   2   5   2         41.26         38.12         9.89 o                         
   3   5   2        157.17        162.93        14.28 o                         
   4   5   2        227.79        216.47        20.04 o                         
   5   5   2         63.38         70.60        13.20 o                         
  -4   6   2        333.39        324.19        16.80 o                         
  -3   6   2         12.99          0.73        14.57 o                         
  -2   6   2        575.97        559.11        19.10 o                         
  -1   6   2        124.39        132.15        14.86 o                         
   0   6   2         54.46         48.54        14.53 o                         
   1   6   2       1276.35       1211.01        27.04 o                         
   2   6   2          0.43         -9.58        17.09 o                         
   3   6   2        480.43        485.26        18.48 o                         
   4   6   2        384.83        380.41        19.03 o                         
  -2   7   2        120.45        108.42        20.05 o                         
  -1   7   2         93.49        107.42        21.12 o                         
   0   7   2         64.80         66.02        18.64 o                         
   1   7   2          0.18        -14.25        21.66 o                         
   2   7   2        106.99         86.23        19.38 o                         
  -8   1   3        365.67        384.07        20.25 o                         
  -7   1   3        167.91        153.28        12.25 o                         
  -6   1   3       2145.46       2133.70        49.80 o                         
  -5   1   3       1631.78       1579.68        21.95 o                         
  -4   1   3       3565.76       3586.14        63.20 o                         
  -3   1   3       2605.31       2421.62        35.31 o                         
  -2   1   3       2534.62       2514.18        28.76 o                         
  -1   1   3       9085.82       8599.79        88.13 o                         
   0   1   3       3403.68       3433.89        63.35 o                         
   1   1   3      17662.70      17570.07       178.66 o                         
   2   1   3       6687.13       6559.18        67.32 o                         
   3   1   3       1224.63       1190.94        34.09 o                         
   4   1   3       3248.43       3259.02        48.93 o                         
   5   1   3        379.20        369.17        13.19 o                         
   6   1   3        461.24        478.73        16.84 o                         
   7   1   3        693.65        678.62        19.03 o                         
   8   1   3         91.46         88.29        19.66 o                         
  -8   2   3          4.65         18.92        17.40 o                         
  -7   2   3        236.62        240.62        14.20 o                         
  -6   2   3        125.17        116.27        12.05 o                         
  -5   2   3         16.27         23.08         8.08 o                         
  -4   2   3          2.80          5.91         8.36 o                         
  -3   2   3        482.07        483.70        13.38 o                         
  -2   2   3         20.21         12.27        10.18 o                         
  -1   2   3        311.97        398.80        28.94 o                         
   0   2   3          2.89         13.22        11.02 o                         
   1   2   3        557.95        589.70        22.75 o                         
   2   2   3       1817.69       1962.72        49.86 o                         
   3   2   3          0.65         -0.82        11.18 o                         
   4   2   3        217.84        236.11        14.97 o                         
   5   2   3         67.15         73.72        10.11 o                         
   6   2   3         75.35         71.12        10.70 o                         
   7   2   3         47.18         48.42        20.20 o                         
  -7   3   3        940.68        930.97        21.36 o                         
  -6   3   3         12.47         16.05        10.72 o                         
  -5   3   3       2288.18       2390.03        29.24 o                         
  -4   3   3         49.36         62.92        10.34 o                         
  -3   3   3       1175.05       1163.00        33.32 o                         
  -2   3   3       5997.56       6106.76        97.39 o                         
  -1   3   3         48.27         50.31         8.76 o                         
   0   3   3       4996.82       4874.07        98.21 o                         
   1   3   3        507.62        477.30        17.47 o                         
   2   3   3        619.63        589.20        28.91 o                         
   3   3   3       2584.84       2562.90        44.67 o                         
   4   3   3        286.43        282.12        15.78 o                         
   5   3   3       1979.53       1910.64        49.98 o                         
   6   3   3        340.59        332.77        12.64 o                         
   7   3   3        208.30        204.93        15.87 o                         
  -7   4   3         39.40         42.49        14.86 o                         
  -6   4   3          0.28         13.38        13.65 o                         
  -5   4   3          0.25         11.18        10.73 o                         
  -4   4   3        137.00        156.37        12.65 o                         
  -3   4   3         48.26         50.16        11.34 o                         
  -2   4   3          3.57          4.64         8.97 o                         
  -1   4   3         72.77         81.23        12.39 o                         
   0   4   3        225.22        243.04        15.89 o                         
   1   4   3        200.56        182.27        11.71 o                         
   2   4   3        213.73        195.95        15.12 o                         
   3   4   3         38.40         51.91        10.21 o                         
   4   4   3        141.47        164.32        15.88 o                         
   5   4   3          0.01         -4.03        11.15 o                         
   6   4   3          3.31         -5.20        16.49 o                         
  -6   5   3        454.01        433.78        18.16 o                         
  -5   5   3         10.89         14.79        12.80 o                         
  -4   5   3        635.85        635.06        32.85 o                         
  -3   5   3        556.67        571.65        24.59 o                         
  -2   5   3        699.66        677.16        21.15 o                         
  -1   5   3       1715.56       1757.96        31.69 o                         
   0   5   3         53.52         65.34        14.76 o                         
   1   5   3        962.80        936.09        23.11 o                         
   2   5   3        388.59        394.67        12.33 o                         
   3   5   3        163.04        164.74        14.62 o                         
   4   5   3        918.46        891.05        31.56 o                         
   5   5   3         89.14         88.83        18.13 o                         
  -4   6   3          4.63         11.01        13.35 o                         
  -3   6   3        224.41        223.38        20.04 o                         
  -2   6   3         45.97         41.73        15.66 o                         
  -1   6   3         28.10         21.89        17.04 o                         
   0   6   3         21.96         21.35        14.47 o                         
   1   6   3          4.97         12.89        17.14 o                         
   2   6   3          0.05          4.48        18.63 o                         
   3   6   3         65.55         52.81        14.97 o                         
   4   6   3          3.27         -8.76        16.34 o                         
  -2   7   3         32.27         30.48        20.55 o                         
  -1   7   3        164.44        174.70        18.77 o                         
   0   7   3        102.47         92.41        20.96 o                         
   1   7   3        241.34        248.23        30.81 o                         
  -8   0   4       1328.67       1306.00        37.15 o                         
  -7   0   4        346.77        339.31        19.03 o                         
  -6   0   4       1611.35       1461.60       132.66 o                         
  -5   0   4       3034.94       2894.91        31.32 o                         
  -4   0   4       1704.96       1794.49        24.94 o                         
  -3   0   4       4985.46       4700.63        75.36 o                         
  -2   0   4       2269.21       2297.89        66.59 o                         
  -1   0   4       8318.32       8121.43        89.47 o                         
   2   0   4       8506.18       8552.98       200.82 o                         
   3   0   4        640.37        639.92        20.72 o                         
   4   0   4       2559.13       2645.99        57.45 o                         
   5   0   4       2847.67       2883.85        73.25 o                         
   6   0   4         15.89          5.48        15.69 o                         
   7   0   4       1126.92       1190.49        38.44 o                         
   8   0   4         73.43         74.36        24.43 o                         
  -8   1   4          8.20        -12.66        17.90 o                         
  -7   1   4          3.49          6.23        10.64 o                         
  -6   1   4         14.19         11.50        10.72 o                         
  -5   1   4        261.16        259.27        10.60 o                         
  -4   1   4        125.00        121.59         8.67 o                         
  -3   1   4        983.82       1108.11        15.71 o                         
  -2   1   4         81.37         73.75         8.12 o                         
  -1   1   4        596.83        575.65        14.17 o                         
   0   1   4       7699.00       7922.84       102.36 o                         
   1   1   4       7366.92       7585.91        79.59 o                         
   2   1   4       1061.57       1164.75        21.99 o                         
   3   1   4         11.30         18.63        10.59 o                         
   4   1   4        832.12        863.84        14.95 o                         
   5   1   4        976.41        962.03        21.56 o                         
   6   1   4        276.87        234.45        40.29 o                         
   7   1   4          0.00          7.93        15.87 o                         
   8   1   4          0.04        -14.11        17.87 o                         
  -8   2   4        214.71        212.62        15.99 o                         
  -7   2   4        618.82        646.92        16.16 o                         
  -6   2   4        490.61        492.71        13.68 o                         
  -5   2   4       1332.70       1295.02        17.28 o                         
  -4   2   4       1844.32       1815.79        27.75 o                         
  -3   2   4       1320.53       1330.63        17.58 o                         
  -2   2   4       6036.30       6008.62        61.90 o                         
  -1   2   4       3528.19       3553.81        62.07 o                         
   0   2   4       4104.71       4090.16        62.71 o                         
   1   2   4       5922.05       5908.03        64.90 o                         
   2   2   4       1908.86       1967.15        50.99 o                         
   3   2   4       2339.12       2142.50        44.26 o                         
   4   2   4       1728.27       1725.03        24.44 o                         
   5   2   4        559.20        580.07        13.11 o                         
   6   2   4       1054.45       1080.77        20.92 o                         
   7   2   4         75.94         74.49        16.94 o                         
  -7   3   4          9.56         -2.97        12.69 o                         
  -6   3   4         57.59         44.93        10.88 o                         
  -5   3   4         23.97         29.74         9.26 o                         
  -4   3   4         28.32         21.26         9.02 o                         
  -3   3   4         93.46        111.02         9.72 o                         
  -2   3   4         80.86        105.66        22.40 o                         
  -1   3   4         41.40         40.95        11.57 o                         
   0   3   4        141.79        153.18        12.10 o                         
   1   3   4        379.97        374.25        21.88 o                         
   2   3   4        298.71        311.16        17.68 o                         
   3   3   4          4.59          6.10        11.48 o                         
   4   3   4         18.77          8.52         9.95 o                         
   5   3   4          0.55        -10.06        11.47 o                         
   6   3   4        103.12         95.43        11.65 o                         
   7   3   4          6.98         18.49        16.04 o                         
  -7   4   4        418.47        411.62        17.83 o                         
  -6   4   4         61.71         63.75        11.57 o                         
  -5   4   4        338.87        341.37        15.33 o                         
  -4   4   4       1335.18       1352.00        19.63 o                         
  -3   4   4        122.74        123.83        10.42 o                         
  -2   4   4       2184.85       2188.20        25.65 o                         
  -1   4   4       1658.89       1716.20        28.63 o                         
   0   4   4        794.68        820.46        32.24 o                         
   1   4   4       2874.24       2908.88        72.89 o                         
   2   4   4        783.28        787.12        28.25 o                         
   3   4   4        577.62        618.47        15.77 o                         
   4   4   4        337.35        330.24        14.65 o                         
   5   4   4        411.10        406.34        13.53 o                         
   6   4   4        252.74        245.77        15.29 o                         
  -6   5   4         73.61         89.11        15.42 o                         
  -5   5   4        289.41        308.26        14.35 o                         
  -4   5   4         54.01         44.31        14.07 o                         
  -3   5   4         23.81         32.52        13.23 o                         
  -2   5   4        416.38        420.48        23.51 o                         
  -1   5   4        307.60        292.56        16.83 o                         
   0   5   4        223.43        211.50        15.85 o                         
   1   5   4         36.08         52.59        18.43 o                         
   2   5   4        117.34        112.38        10.18 o                         
   3   5   4          7.23         -3.54        13.61 o                         
   4   5   4         57.57         55.94        17.47 o                         
   5   5   4         10.78          4.45        17.24 o                         
  -4   6   4         13.50         21.29        16.43 o                         
  -3   6   4        778.32        781.03        30.29 o                         
  -2   6   4         15.89         10.65        18.56 o                         
  -1   6   4        182.38        198.10        14.77 o                         
   0   6   4        275.14        299.23        19.27 o                         
   1   6   4         17.26          9.16        17.41 o                         
   2   6   4        496.98        515.45        22.83 o                         
   3   6   4         27.94         18.67        14.60 o                         
   4   6   4         90.34         98.58        17.34 o                         
  -2   7   4         77.41         66.71        19.81 o                         
  -1   7   4         57.33         46.45        16.63 o                         
   0   7   4        119.82        111.30        19.60 o                         
   1   7   4         96.52        101.63        17.42 o                         
  -8   1   5        542.22        556.48        21.14 o                         
  -7   1   5        462.52        475.79        15.87 o                         
  -6   1   5        226.27        231.28         9.68 o                         
  -5   1   5       2224.70       2144.58        28.76 o                         
  -4   1   5       2112.67       2146.46        22.56 o                         
  -3   1   5       5173.69       5116.03        64.46 o                         
  -2   1   5       4753.12       4768.88        89.17 o                         
  -1   1   5       4611.46       4608.00        53.39 o                         
   0   1   5       2707.87       2637.43        61.72 o                         
   1   1   5       1992.94       1972.12        57.28 o                         
   2   1   5       7311.61       7381.92        79.29 o                         
   3   1   5       3686.33       3884.94        44.39 o                         
   4   1   5       1459.15       1506.08        25.34 o                         
   5   1   5       2317.02       2270.17        40.58 o                         
   6   1   5        108.92        123.89        13.98 o                         
   7   1   5        353.03        357.66        19.43 o                         
  -8   2   5         17.87         23.19        15.58 o                         
  -7   2   5        291.11        286.82        13.45 o                         
  -6   2   5        172.13        176.64        10.00 o                         
  -5   2   5        163.87        160.93        10.77 o                         
  -4   2   5        123.90        130.10         8.89 o                         
  -3   2   5       1110.74       1131.60        20.19 o                         
  -2   2   5       2491.00       2621.79        31.87 o                         
  -1   2   5        237.98        230.05        13.08 o                         
   0   2   5         88.75        113.13        12.98 o                         
   1   2   5         66.24         90.19        11.70 o                         
   2   2   5       2680.58       2766.07        33.08 o                         
   3   2   5        505.12        554.05        28.06 o                         
   4   2   5         16.78         16.51         9.14 o                         
   5   2   5        113.50        118.27        11.14 o                         
   6   2   5        231.51        241.45        15.83 o                         
   7   2   5         86.92         94.83        15.97 o                         
  -7   3   5        880.87        898.44        19.95 o                         
  -6   3   5       1168.17       1199.88        32.88 o                         
  -5   3   5        334.83        340.17        12.59 o                         
  -4   3   5       3140.15       3129.40        62.58 o                         
  -3   3   5        168.28        168.99        12.04 o                         
  -2   3   5       2671.74       2663.65        31.80 o                         
  -1   3   5       4734.90       4881.98        58.55 o                         
   0   3   5       1088.84       1158.74        23.30 o                         
   1   3   5       4190.88       4200.72       136.50 o                         
   2   3   5        581.65        565.72        37.46 o                         
   3   3   5        162.36        173.00        12.64 o                         
   4   3   5        958.20        925.67        17.19 o                         
   5   3   5         29.27         27.76        11.04 o                         
   6   3   5       1061.00       1102.67        53.15 o                         
   7   3   5         52.73         33.38        18.80 o                         
  -7   4   5         77.60         66.50        15.23 o                         
  -6   4   5         66.30         80.51        11.67 o                         
  -5   4   5          3.78         11.30        10.35 o                         
  -4   4   5        174.47        182.93        10.36 o                         
  -3   4   5       1120.78       1112.83        18.64 o                         
  -2   4   5        880.99        882.65        26.71 o                         
  -1   4   5        728.75        758.77        17.99 o                         
   0   4   5         44.50         59.14        12.01 o                         
   1   4   5        214.93        203.94        13.62 o                         
   2   4   5        830.16        818.23        38.91 o                         
   3   4   5        187.74        166.93        15.33 o                         
   4   4   5         71.79         69.13        12.82 o                         
   5   4   5          1.62         -6.26        12.20 o                         
   6   4   5         35.29         35.93        13.98 o                         
  -6   5   5        170.69        152.39        16.82 o                         
  -5   5   5        433.39        449.76        15.90 o                         
  -4   5   5         79.01         83.22        12.86 o                         
  -3   5   5        408.32        406.61        13.14 o                         
  -2   5   5        208.62        224.50        14.25 o                         
  -1   5   5       1026.46       1037.40        22.21 o                         
   0   5   5        961.03        975.97        34.90 o                         
   1   5   5        444.17        429.89        16.18 o                         
   2   5   5        664.15        638.98        21.76 o                         
   3   5   5        173.54        186.88        17.43 o                         
   4   5   5         75.58         77.23        14.57 o                         
   5   5   5        705.12        728.87        21.12 o                         
  -4   6   5        150.62        143.82        12.42 o                         
  -3   6   5         71.52         61.35        19.67 o                         
  -2   6   5          3.40          1.03        13.07 o                         
  -1   6   5         51.23         30.75        16.52 o                         
   0   6   5         13.94          7.82        17.32 o                         
   1   6   5         55.69         53.09        13.63 o                         
   2   6   5         23.26         14.61        17.64 o                         
   3   6   5         55.16         52.38        17.21 o                         
   4   6   5         51.18         55.04        17.42 o                         
  -1   7   5          2.53          1.34        19.56 o                         
   0   7   5        171.92        176.32        23.48 o                         
   1   7   5         11.05          3.55        19.13 o                         
  -8   0   6         58.07         73.31        27.81 o                         
  -7   0   6       2176.39       2118.85        44.00 o                         
  -6   0   6         14.68         24.66        12.83 o                         
  -5   0   6       5065.20       4897.44        47.51 o                         
  -4   0   6       5633.80       5730.72        60.67 o                         
  -3   0   6       1311.60       1354.12        34.12 o                         
  -2   0   6      18200.77      16858.70       164.04 o                         
  -1   0   6        913.86        891.80        22.18 o                         
   2   0   6        330.41        320.76        17.61 o                         
   3   0   6       9085.10       9343.82       250.70 o                         
   4   0   6         48.50         37.85        15.92 o                         
   5   0   6       1668.43       1687.86        47.74 o                         
   6   0   6        661.31        684.75        31.11 o                         
   7   0   6          6.83         23.94        27.93 o                         
  -8   1   6         28.69         12.19        13.41 o                         
  -7   1   6         11.41          6.66        12.54 o                         
  -6   1   6         19.78         21.67         8.97 o                         
  -5   1   6       1205.69       1145.82        15.95 o                         
  -4   1   6        686.35        666.52        13.20 o                         
  -3   1   6        165.66        176.56         9.38 o                         
  -2   1   6         73.60         78.64         8.76 o                         
  -1   1   6       1673.33       1767.63        24.02 o                         
   0   1   6        444.53        483.13        21.69 o                         
   1   1   6        426.74        417.96        23.33 o                         
   2   1   6         15.21         16.99        11.32 o                         
   3   1   6          2.61          4.17         9.09 o                         
   4   1   6         71.77         72.98        11.43 o                         
   5   1   6          0.45          9.24        12.03 o                         
   6   1   6         12.55         -8.96        14.05 o                         
   7   1   6          7.87          9.40        16.03 o                         
  -8   2   6        436.72        432.69        17.33 o                         
  -7   2   6        176.40        193.03        12.67 o                         
  -6   2   6       1914.42       1757.48        67.77 o                         
  -5   2   6        244.21        247.29         9.48 o                         
  -4   2   6       2059.42       2017.80        22.87 o                         
  -3   2   6       3763.36       3759.94        49.57 o                         
  -2   2   6         93.08         80.01         8.62 o                         
  -1   2   6       7618.14       7788.86        77.13 o                         
   0   2   6       3082.59       3057.94        81.13 o                         
   1   2   6        569.05        512.51        17.47 o                         
   2   2   6       7758.05       7771.35       107.69 o                         
   3   2   6        296.68        312.99        14.66 o                         
   4   2   6       1740.56       1687.14        38.35 o                         
   5   2   6        799.01        799.48        24.94 o                         
   6   2   6        482.89        510.47        18.61 o                         
   7   2   6        354.46        355.06        18.42 o                         
  -7   3   6          0.06          5.26        13.21 o                         
  -6   3   6         32.12         35.30        11.37 o                         
  -5   3   6          1.68          9.47         9.21 o                         
  -4   3   6         36.48         30.45         8.69 o                         
  -3   3   6        108.71         96.53        11.26 o                         
  -2   3   6         77.83         95.55        21.01 o                         
  -1   3   6         27.91         39.28        18.13 o                         
   0   3   6         48.03         60.27        12.63 o                         
   1   3   6          4.82          8.26        13.02 o                         
   2   3   6         64.42         77.03        11.70 o                         
   3   3   6        108.39        104.87        11.92 o                         
   4   3   6          1.12         -4.67        14.99 o                         
   5   3   6         53.98         55.06        11.37 o                         
   6   3   6        100.48         93.03        13.05 o                         
   7   3   6          8.29          6.99        17.03 o                         
  -7   4   6        432.45        424.11        15.87 o                         
  -6   4   6        410.84        395.39        17.26 o                         
  -5   4   6        275.01        283.22        17.11 o                         
  -4   4   6        416.15        413.33        15.12 o                         
  -3   4   6        435.57        464.49        13.08 o                         
  -2   4   6        556.35        566.93        20.79 o                         
  -1   4   6       2180.26       2152.81        34.35 o                         
   0   4   6        598.32        604.53        41.99 o                         
   1   4   6       1106.97       1109.77        24.55 o                         
   2   4   6       1040.97        999.69        19.51 o                         
   3   4   6        315.79        318.91        30.73 o                         
   4   4   6        718.18        680.80        16.06 o                         
   5   4   6        298.20        299.61        14.39 o                         
   6   4   6        186.64        199.01        16.05 o                         
  -6   5   6          9.21         10.25        15.55 o                         
  -5   5   6        110.93        126.67        13.57 o                         
  -4   5   6         26.37         19.90        13.03 o                         
  -3   5   6         94.89        108.38        10.24 o                         
  -2   5   6        127.97        112.73        13.48 o                         
  -1   5   6         39.24         29.59        13.02 o                         
   0   5   6        128.51        125.07        13.35 o                         
   1   5   6        280.14        277.78        17.48 o                         
   2   5   6        136.61        137.43        13.07 o                         
   3   5   6         13.36         14.52        11.15 o                         
   4   5   6         36.45         35.69        14.61 o                         
   5   5   6         35.11         40.92        18.93 o                         
  -4   6   6        297.67        284.18        14.29 o                         
  -3   6   6        173.52        172.22        16.82 o                         
  -2   6   6        869.40        838.99        19.73 o                         
  -1   6   6         92.79        103.49        18.55 o                         
   0   6   6        549.05        557.27        17.78 o                         
   1   6   6        178.05        200.96        14.65 o                         
   2   6   6         31.08         21.87        15.86 o                         
   3   6   6        735.07        726.89        30.24 o                         
   4   6   6          8.98          7.02        17.17 o                         
  -1   7   6          5.72          6.54        19.01 o                         
   0   7   6         12.51          6.46        19.30 o                         
  -8   1   7        176.30        171.06        14.89 o                         
  -7   1   7       1150.20       1146.48        17.23 o                         
  -6   1   7       1174.81       1193.06        32.49 o                         
  -5   1   7        531.90        514.08        10.21 o                         
  -4   1   7       3465.26       3362.48        42.92 o                         
  -3   1   7       2226.72       2319.09        42.34 o                         
  -2   1   7       2931.44       2933.33        36.58 o                         
  -1   1   7       8490.98       8520.24       102.01 o                         
   0   1   7       2197.56       2212.30        55.61 o                         
   1   1   7       2856.52       2577.75        55.96 o                         
   2   1   7        881.96        825.90        23.43 o                         
   3   1   7       2057.09       2000.13        43.80 o                         
   4   1   7       1339.33       1351.77        52.80 o                         
   5   1   7        951.83        971.32        23.00 o                         
   6   1   7       1238.59       1227.81        81.15 o                         
   7   1   7        103.64         91.36        20.31 o                         
  -8   2   7         35.85         38.78        18.82 o                         
  -7   2   7         69.59         61.03        13.72 o                         
  -6   2   7        608.43        595.82        13.27 o                         
  -5   2   7        186.39        189.36         9.52 o                         
  -4   2   7         86.14         92.57        10.63 o                         
  -3   2   7         15.89         11.55         8.04 o                         
  -2   2   7        509.00        508.89        12.20 o                         
  -1   2   7       1707.01       1834.26        24.77 o                         
   0   2   7         98.35         98.06        13.74 o                         
   1   2   7        643.25        681.04        18.05 o                         
   2   2   7         29.23         32.99        16.20 o                         
   3   2   7        781.59        811.62        26.18 o                         
   4   2   7         14.05         17.44         8.32 o                         
   5   2   7        200.81        210.23        12.83 o                         
   6   2   7         36.33         34.92        14.88 o                         
   7   2   7        107.40        123.99        19.46 o                         
  -7   3   7        244.67        234.09        15.90 o                         
  -6   3   7        437.88        445.88        14.09 o                         
  -5   3   7       1680.37       1636.69        33.39 o                         
  -4   3   7        505.15        506.71        13.88 o                         
  -3   3   7       2792.96       2729.40        35.29 o                         
  -2   3   7       1306.72       1285.51        31.48 o                         
  -1   3   7        813.07        794.93        26.68 o                         
   0   3   7       6755.17       6767.55       152.36 o                         
   1   3   7        461.86        482.07        13.10 o                         
   2   3   7       4793.96       4790.70        51.06 o                         
   3   3   7       1226.87       1164.49        40.58 o                         
   4   3   7        195.34        195.80        13.84 o                         
   5   3   7        646.78        672.17        18.91 o                         
   6   3   7         37.52         46.15        12.66 o                         
   7   3   7        243.54        221.58        21.43 o                         
  -6   4   7        215.64        210.11        16.31 o                         
  -5   4   7        151.97        156.72        11.91 o                         
  -4   4   7        158.17        146.25        10.43 o                         
  -3   4   7          2.06          3.69        10.66 o                         
  -2   4   7        136.51        135.06         8.88 o                         
  -1   4   7        770.45        811.54        20.01 o                         
   0   4   7        755.39        722.92        37.42 o                         
   1   4   7         86.38         79.21        11.04 o                         
   2   4   7          7.97         17.85        12.86 o                         
   3   4   7        267.94        268.22        16.43 o                         
   4   4   7         34.92         33.24        14.54 o                         
   5   4   7         90.50         75.03        16.53 o                         
   6   4   7         14.89          4.76        15.11 o                         
  -6   5   7        301.70        289.78        20.05 o                         
  -5   5   7         95.53         93.77        14.64 o                         
  -4   5   7        700.63        736.76        16.28 o                         
  -3   5   7        439.37        439.99        14.62 o                         
  -2   5   7         71.77         66.15        16.16 o                         
  -1   5   7        890.41        913.51        22.60 o                         
   0   5   7         56.97         68.06        11.50 o                         
   1   5   7        946.08        956.86        25.03 o                         
   2   5   7        379.36        401.11        20.54 o                         
   3   5   7        457.75        468.00        16.78 o                         
   4   5   7        137.70        129.00        17.11 o                         
   5   5   7         35.42         37.37        20.12 o                         
  -4   6   7          9.88          1.97        13.70 o                         
  -3   6   7         15.88         12.83        16.26 o                         
  -2   6   7          7.24         12.05        18.35 o                         
  -1   6   7          2.64          0.13        14.96 o                         
   0   6   7         40.01         41.78        15.35 o                         
   1   6   7         11.37         16.11        15.74 o                         
   2   6   7         30.17         44.96        18.85 o                         
   3   6   7        164.84        162.89        17.02 o                         
   0   7   7         80.47         87.76        19.57 o                         
  -8   0   8        422.58        383.47        24.60 o                         
  -7   0   8        347.51        362.90        19.35 o                         
  -6   0   8       1103.03       1101.69        27.91 o                         
  -5   0   8        153.19        159.27        10.54 o                         
  -4   0   8       1557.22       1514.73        23.60 o                         
  -3   0   8       5662.80       5344.19        55.07 o                         
  -2   0   8       5504.44       5532.07       180.73 o                         
  -1   0   8      10257.21       9965.88       104.98 o                         
   0   0   8       3147.16       3156.17        87.65 o                         
   2   0   8        580.16        628.97        29.11 o                         
   3   0   8       3606.44       3785.88       116.61 o                         
   4   0   8       3296.33       2776.06        82.86 o                         
   5   0   8        172.72        171.32        16.70 o                         
   6   0   8       1976.28       2039.59        66.71 o                         
   7   0   8         58.89         63.76        22.32 o                         
  -8   1   8        328.35        335.34        16.93 o                         
  -7   1   8         29.63         32.46        10.60 o                         
  -6   1   8          4.73          7.47         9.53 o                         
  -5   1   8        143.17        149.85         9.06 o                         
  -4   1   8       1576.19       1549.56        41.27 o                         
  -3   1   8        107.08        104.06         7.82 o                         
  -2   1   8        575.66        602.65        10.96 o                         
  -1   1   8         68.69         81.93        11.21 o                         
   0   1   8        266.97        267.79        18.71 o                         
   1   1   8        226.56        226.91        20.18 o                         
   2   1   8         95.20         82.67        13.28 o                         
   3   1   8        315.92        324.63        16.78 o                         
   4   1   8          0.01          7.37        10.97 o                         
   5   1   8        232.19        227.26        17.19 o                         
   6   1   8        104.40        108.58        12.95 o                         
   7   1   8        364.02        372.41        20.23 o                         
  -8   2   8        249.19        243.07        15.06 o                         
  -7   2   8        775.68        785.78        16.56 o                         
  -6   2   8       1031.95       1012.73        22.40 o                         
  -5   2   8        820.35        823.59        13.79 o                         
  -4   2   8       2157.28       2140.47        22.73 o                         
  -3   2   8       2543.52       2556.09        31.79 o                         
  -2   2   8       1880.58       1832.03        55.66 o                         
  -1   2   8       2853.17       2834.70        74.85 o                         
   0   2   8       4489.22       4704.15       118.73 o                         
   1   2   8        542.88        512.51        21.23 o                         
   2   2   8       3170.20       3247.63        71.03 o                         
   3   2   8       1067.13       1048.22        65.57 o                         
   4   2   8        383.88        389.16        16.49 o                         
   5   2   8        962.86        902.25        31.76 o                         
   6   2   8        106.58        100.08        16.27 o                         
   7   2   8        366.28        349.01        22.35 o                         
  -7   3   8          3.55          9.80        14.77 o                         
  -6   3   8         99.07         91.56        12.94 o                         
  -5   3   8         24.01         32.14        11.73 o                         
  -4   3   8         51.43         46.25         8.96 o                         
  -3   3   8          1.06          7.07         9.36 o                         
  -2   3   8          0.12         -2.99        10.32 o                         
  -1   3   8         34.66         39.93        12.20 o                         
   0   3   8        255.34        240.92        14.04 o                         
   1   3   8          5.00          7.93         8.52 o                         
   2   3   8          9.93         10.32        13.72 o                         
   3   3   8          4.82         -0.49        10.36 o                         
   4   3   8          1.90          3.26        11.61 o                         
   5   3   8          0.45          3.06        11.21 o                         
   6   3   8         42.16         49.58        15.03 o                         
  -6   4   8        382.72        397.94        14.78 o                         
  -5   4   8       1665.99       1584.97        22.45 o                         
  -4   4   8        402.94        384.63        12.10 o                         
  -3   4   8        741.38        742.99        21.00 o                         
  -2   4   8        769.20        782.24        19.87 o                         
  -1   4   8         41.39         38.08        11.74 o                         
   0   4   8       2492.70       2490.96       124.28 o                         
   1   4   8        924.08        948.48        27.52 o                         
   2   4   8        369.13        369.25        16.67 o                         
   3   4   8       1223.64       1148.87        22.95 o                         
   4   4   8          6.37         11.00        12.80 o                         
   5   4   8        163.80        171.98        25.45 o                         
   6   4   8        261.19        240.75        17.21 o                         
  -5   5   8          2.79          5.46        12.54 o                         
  -4   5   8        325.57        336.70        16.49 o                         
  -3   5   8         47.81         42.55        10.22 o                         
  -2   5   8        498.53        490.98        30.97 o                         
  -1   5   8         34.09         37.26        13.20 o                         
   0   5   8         95.05         88.31        11.79 o                         
   1   5   8        393.08        409.55        19.41 o                         
   2   5   8        140.32        154.35        18.15 o                         
   3   5   8        123.76        118.43        11.78 o                         
   4   5   8         53.75         52.53        19.65 o                         
   5   5   8         89.51         83.51        23.29 o                         
  -4   6   8        333.20        330.79        17.42 o                         
  -3   6   8        220.24        218.94        20.65 o                         
  -2   6   8         12.24         15.38        18.61 o                         
  -1   6   8       1122.50       1165.53        44.62 o                         
   0   6   8         30.58         23.94        13.83 o                         
   1   6   8        524.13        541.18        32.88 o                         
   2   6   8        270.35        278.43        22.16 o                         
   3   6   8         51.23         42.38        18.59 o                         
  -8   1   9        660.09        665.26        16.39 o                         
  -7   1   9        277.90        276.75        13.31 o                         
  -6   1   9       1659.06       1613.41        32.78 o                         
  -5   1   9       1305.55       1318.09        24.83 o                         
  -4   1   9       1095.40       1051.88        14.59 o                         
  -3   1   9       6754.64       6576.25        71.35 o                         
  -2   1   9       1379.92       1381.21        28.42 o                         
  -1   1   9       5058.13       5042.02        59.84 o                         
   0   1   9       5073.71       5203.17       129.92 o                         
   1   1   9       1872.22       1786.47        39.79 o                         
   2   1   9       3136.81       3066.00        55.52 o                         
   3   1   9        586.91        565.06        20.36 o                         
   4   1   9       1099.11       1094.11        29.87 o                         
   5   1   9        324.00        345.10        16.67 o                         
   6   1   9        374.05        333.94        36.71 o                         
   7   1   9        537.14        532.88        23.86 o                         
  -7   2   9         18.34         23.46        12.73 o                         
  -6   2   9        138.55        141.40        10.35 o                         
  -5   2   9        233.98        221.75         9.87 o                         
  -4   2   9        308.55        300.44         9.85 o                         
  -3   2   9         49.67         49.05         9.28 o                         
  -2   2   9         98.20         82.45         9.26 o                         
  -1   2   9         45.92         48.66        14.08 o                         
   0   2   9        470.33        459.21        25.58 o                         
   1   2   9         61.04         66.57        17.45 o                         
   2   2   9        149.87        160.87        18.77 o                         
   3   2   9        239.79        210.55        14.92 o                         
   4   2   9         96.25         90.97        20.16 o                         
   5   2   9         47.59         48.59        12.03 o                         
   6   2   9        142.05        149.68        18.38 o                         
   7   2   9         11.49          3.07        20.02 o                         
  -7   3   9        789.17        747.58        16.47 o                         
  -6   3   9        272.26        287.35        12.52 o                         
  -5   3   9        538.98        527.08        20.58 o                         
  -4   3   9       1844.69       1877.02        48.35 o                         
  -3   3   9         31.17         30.62         8.46 o                         
  -2   3   9       4350.90       4382.44        47.64 o                         
  -1   3   9         51.82         56.39        12.14 o                         
   0   3   9       1740.79       1761.41        36.37 o                         
   1   3   9       3011.24       2840.30        40.12 o                         
   2   3   9         12.44         15.24        14.75 o                         
   3   3   9       4226.31       4236.19        46.92 o                         
   4   3   9        307.56        310.79        14.75 o                         
   5   3   9        463.33        453.21        33.16 o                         
   6   3   9        615.08        595.16        35.29 o                         
  -6   4   9         73.44         61.41        15.32 o                         
  -5   4   9         74.80         88.96        12.96 o                         
  -4   4   9         84.15         85.22        11.87 o                         
  -3   4   9         25.79         24.47        10.77 o                         
  -2   4   9         10.30          0.34        14.46 o                         
  -1   4   9          0.94         -0.87        12.55 o                         
   0   4   9        137.76        122.70        12.64 o                         
   1   4   9         17.24         16.67        16.61 o                         
   2   4   9          3.79          5.21        10.66 o                         
   3   4   9         45.39         50.54        13.79 o                         
   4   4   9        158.94        167.86        16.08 o                         
   5   4   9         78.34         92.03        20.17 o                         
  -5   5   9        318.65        306.27        14.13 o                         
  -4   5   9         88.79         78.50        13.37 o                         
  -3   5   9       1410.07       1456.71        30.97 o                         
  -2   5   9         37.05         38.64        13.92 o                         
  -1   5   9       1096.93       1101.28        25.79 o                         
   0   5   9        420.29        407.57        22.46 o                         
   1   5   9        101.17        136.68        17.50 o                         
   2   5   9        732.12        762.70        26.31 o                         
   3   5   9         29.59         26.83        14.73 o                         
   4   5   9        635.66        643.16        23.94 o                         
  -4   6   9          0.30         10.94        17.80 o                         
  -3   6   9          7.42          9.32        18.00 o                         
  -2   6   9          0.03          1.08        17.01 o                         
  -1   6   9         30.55         29.99        16.15 o                         
   0   6   9         34.63         23.82        15.86 o                         
   1   6   9         59.53         69.09        16.48 o                         
   2   6   9         26.47         32.10        18.13 o                         
   3   6   9          2.66          1.18        19.00 o                         
  -8   0  10        790.48        781.23        33.05 o                         
  -7   0  10        974.12        988.15        21.32 o                         
  -6   0  10        692.03        680.19        51.34 o                         
  -5   0  10       4022.23       3920.06        46.71 o                         
  -4   0  10         21.01         17.13         8.99 o                         
  -3   0  10       3184.33       3156.24        92.72 o                         
  -2   0  10       3037.98       3081.91        38.83 o                         
  -1   0  10        316.14        316.57        21.14 o                         
   0   0  10      15318.82      15393.96       359.13 o                         
   2   0  10       1543.10       1561.04        56.15 o                         
   3   0  10       1192.61       1160.34        43.72 o                         
   4   0  10        191.02        191.77        20.72 o                         
   5   0  10       1330.30       1312.47        44.38 o                         
   6   0  10        659.94        624.68        28.89 o                         
   7   0  10        438.15        444.20        28.85 o                         
  -8   1  10         16.43          6.80        14.33 o                         
  -7   1  10        240.59        240.57        14.04 o                         
  -6   1  10        218.06        210.58        12.74 o                         
  -5   1  10       1113.18       1122.09        26.85 o                         
  -4   1  10         12.03         15.55         7.72 o                         
  -3   1  10        150.62        142.40         8.09 o                         
  -2   1  10        528.78        542.79        10.67 o                         
  -1   1  10       2464.25       2564.64        45.55 o                         
   0   1  10        311.93        336.24        19.05 o                         
   1   1  10        380.51        427.26        23.88 o                         
   2   1  10        644.56        643.07        25.07 o                         
   3   1  10        808.66        771.80        27.94 o                         
   4   1  10        840.42        857.35        48.00 o                         
   5   1  10          6.03         14.32        12.96 o                         
   6   1  10          1.03          4.10        14.71 o                         
   7   1  10         49.28         43.76        18.77 o                         
  -7   2  10        300.15        302.82        15.22 o                         
  -6   2  10       1440.58       1430.15        19.35 o                         
  -5   2  10        548.86        560.00        12.43 o                         
  -4   2  10       2665.10       2622.12        80.82 o                         
  -3   2  10       1437.85       1471.04        18.73 o                         
  -2   2  10       2618.40       2656.99        27.35 o                         
  -1   2  10       3794.95       3770.64        66.33 o                         
   0   2  10        720.42        708.51        30.25 o                         
   1   2  10       4809.88       4513.28        79.94 o                         
   2   2  10        794.35        804.45        27.23 o                         
   3   2  10        847.40        857.29        25.96 o                         
   4   2  10       1516.86       1468.27        32.29 o                         
   5   2  10        145.90        179.48        15.24 o                         
   6   2  10        242.24        241.70        18.60 o                         
  -7   3  10          0.28        -15.54        15.54 o                         
  -6   3  10         40.76         41.70        11.76 o                         
  -5   3  10          1.53         15.93        10.02 o                         
  -4   3  10        210.90        201.76        10.06 o                         
  -3   3  10         58.11         47.65         8.72 o                         
  -2   3  10         73.29         87.38         7.80 o                         
  -1   3  10         18.64         28.99        13.64 o                         
   0   3  10         40.45         42.36        12.78 o                         
   1   3  10        119.84        112.12        10.40 o                         
   2   3  10        264.47        291.60        20.47 o                         
   3   3  10         67.03         72.10        13.91 o                         
   4   3  10          9.37          8.72        16.79 o                         
   5   3  10         13.44          5.32        13.46 o                         
   6   3  10          3.86          2.12        15.84 o                         
  -6   4  10        489.20        499.74        16.20 o                         
  -5   4  10        279.95        257.01        11.56 o                         
  -4   4  10       1115.88       1095.98        19.88 o                         
  -3   4  10       1511.37       1527.21        19.56 o                         
  -2   4  10       1014.76        988.54        26.51 o                         
  -1   4  10        592.63        606.03        18.54 o                         
   0   4  10        344.37        342.65        15.49 o                         
   1   4  10        874.64        897.53        25.38 o                         
   2   4  10        534.31        539.26        22.24 o                         
   3   4  10       1032.25       1021.55        32.39 o                         
   4   4  10        628.75        628.27        17.26 o                         
   5   4  10         32.09         33.83        18.37 o                         
  -5   5  10         13.33         10.49        15.56 o                         
  -4   5  10        101.50        105.66        11.30 o                         
  -3   5  10         92.80         92.10        13.56 o                         
  -2   5  10          1.27          2.48        13.73 o                         
  -1   5  10        173.53        162.00        18.70 o                         
   0   5  10          2.06          0.15        13.97 o                         
   1   5  10          3.02          8.23        15.86 o                         
   2   5  10         61.02         67.03        15.41 o                         
   3   5  10         49.49         42.35        14.27 o                         
   4   5  10        260.91        278.30        22.18 o                         
  -3   6  10        213.44        222.42        16.98 o                         
  -2   6  10        255.94        255.11        18.38 o                         
  -1   6  10          1.38         -2.77        17.11 o                         
   0   6  10        458.35        471.45        21.85 o                         
   1   6  10         23.16         19.26        17.54 o                         
   2   6  10        208.62        196.11        21.93 o                         
   3   6  10         90.71         85.45        23.84 o                         
  -8   1  11        437.40        460.67        17.84 o                         
  -7   1  11        980.00        989.42        18.90 o                         
  -6   1  11        519.27        523.71        17.26 o                         
  -5   1  11       1823.31       1842.56        22.73 o                         
  -4   1  11        808.55        850.84        20.05 o                         
  -3   1  11       1295.86       1306.63        26.84 o                         
  -2   1  11       5541.02       5539.70       116.47 o                         
  -1   1  11       1888.20       1846.20        36.56 o                         
   0   1  11       4956.91       4752.58       125.01 o                         
   1   1  11       3225.37       3216.87        64.19 o                         
   2   1  11       1337.59       1323.80        31.53 o                         
   3   1  11       1578.92       1610.82        43.36 o                         
   4   1  11        774.07        792.65        23.22 o                         
   5   1  11        544.00        572.41        22.98 o                         
   6   1  11        228.86        215.17        16.06 o                         
   7   1  11        183.04        167.24        20.68 o                         
  -7   2  11         42.00         49.71        13.75 o                         
  -6   2  11         55.95         51.62        11.04 o                         
  -5   2  11        112.64        120.01        11.79 o                         
  -4   2  11        396.68        381.48        10.47 o                         
  -3   2  11        792.66        735.32        13.33 o                         
  -2   2  11        109.94        116.87         9.17 o                         
  -1   2  11        202.20        217.89        15.46 o                         
   0   2  11        834.68        829.57        30.01 o                         
   1   2  11       1175.36       1101.00        35.29 o                         
   2   2  11         75.77         64.07        19.31 o                         
   3   2  11         10.99          5.29        18.96 o                         
   4   2  11        185.90        174.53        13.99 o                         
   5   2  11         58.59         63.01        14.43 o                         
   6   2  11        149.12        146.62        18.35 o                         
  -7   3  11         15.63          6.54        14.47 o                         
  -6   3  11       1409.81       1412.13        20.50 o                         
  -5   3  11        532.12        524.28        12.72 o                         
  -4   3  11       1185.10       1180.59        25.14 o                         
  -3   3  11       2155.34       2257.68        24.58 o                         
  -2   3  11        322.67        323.58         9.91 o                         
  -1   3  11       2274.03       2223.69        49.20 o                         
   0   3  11         44.03         79.81        19.96 o                         
   1   3  11       1588.97       1588.85        39.51 o                         
   2   3  11        674.11        685.96        26.42 o                         
   3   3  11        153.15        192.73        22.39 o                         
   4   3  11       1055.64       1093.43        27.47 o                         
   5   3  11        111.40        116.42        14.90 o                         
   6   3  11        123.37        116.52        17.07 o                         
  -6   4  11          7.35          5.21        14.09 o                         
  -5   4  11        281.29        292.91        20.58 o                         
  -4   4  11        127.43        139.29        10.79 o                         
  -3   4  11        167.10        169.18         9.77 o                         
  -2   4  11         73.42         81.63        11.88 o                         
  -1   4  11         42.63         50.90        13.11 o                         
   0   4  11        663.50        679.36        33.90 o                         
   1   4  11        409.48        413.30        20.43 o                         
   2   4  11        205.62        213.37        14.18 o                         
   3   4  11         15.01         19.20        14.43 o                         
   4   4  11         71.10         72.51        16.18 o                         
   5   4  11        185.87        198.02        30.26 o                         
  -5   5  11        587.93        605.83        17.11 o                         
  -4   5  11        316.15        319.61        13.40 o                         
  -3   5  11        324.75        343.95        16.95 o                         
  -2   5  11        766.04        783.79        18.57 o                         
  -1   5  11         54.25         61.73        18.05 o                         
   0   5  11        828.35        801.53        50.08 o                         
   1   5  11        280.90        264.27        17.66 o                         
   2   5  11        474.94        470.82        35.80 o                         
   3   5  11        190.61        186.77        23.61 o                         
   4   5  11        190.85        183.24        20.78 o                         
  -3   6  11          8.97          9.83        16.48 o                         
  -2   6  11          9.77         18.47        16.50 o                         
  -1   6  11        121.85        101.47        18.07 o                         
   0   6  11         87.34         72.01        17.81 o                         
   1   6  11         24.87         27.90        18.30 o                         
   2   6  11          0.37         -0.53        18.57 o                         
  -8   0  12         66.98         79.99        25.22 o                         
  -7   0  12       1745.37       1866.32        63.86 o                         
  -6   0  12       1158.07       1156.74        47.83 o                         
  -5   0  12        811.76        830.21        47.39 o                         
  -4   0  12       7080.17       6863.50        72.74 o                         
  -3   0  12         27.34         38.97        10.48 o                         
  -2   0  12       5743.96       5749.61       174.98 o                         
  -1   0  12       1650.33       1486.02        35.24 o                         
   0   0  12        670.06        680.35        27.81 o                         
   2   0  12        869.44        934.82        37.44 o                         
   3   0  12       1149.94       1183.44        45.92 o                         
   4   0  12        549.66        532.09        27.27 o                         
   5   0  12          2.19         -7.87        16.87 o                         
   6   0  12        397.20        426.86        26.33 o                         
  -7   1  12        138.07        138.44        13.00 o                         
  -6   1  12        125.68        129.45        10.08 o                         
  -5   1  12         19.20         17.82         9.14 o                         
  -4   1  12          0.73          0.57         7.75 o                         
  -3   1  12        835.78        853.72        12.77 o                         
  -2   1  12        220.08        210.32        12.13 o                         
  -1   1  12        285.86        270.99        16.60 o                         
   0   1  12          8.94          1.25        15.05 o                         
   1   1  12         24.37         14.21        16.90 o                         
   2   1  12        210.12        223.64        16.03 o                         
   3   1  12          8.26         11.60        19.33 o                         
   4   1  12        146.52        133.45        11.72 o                         
   5   1  12         47.40         53.49        14.71 o                         
   6   1  12          0.26         15.41        15.56 o                         
  -7   2  12        132.62        137.29        12.65 o                         
  -6   2  12        447.69        460.58        13.50 o                         
  -5   2  12       2098.93       2106.24        51.49 o                         
  -4   2  12        159.70        172.80         9.96 o                         
  -3   2  12       2969.72       3014.93        38.70 o                         
  -2   2  12       1355.01       1373.95        21.86 o                         
  -1   2  12       1835.03       1812.46        38.85 o                         
   0   2  12       1861.98       1875.50        59.92 o                         
   1   2  12       1345.35       1254.39        40.04 o                         
   2   2  12       1790.75       1725.88        40.47 o                         
   3   2  12        564.07        567.34        24.39 o                         
   4   2  12        787.40        771.72        22.82 o                         
   5   2  12        679.17        677.70        23.03 o                         
   6   2  12         54.86         67.44        17.84 o                         
  -7   3  12          9.13          8.34        13.98 o                         
  -6   3  12          2.73          0.29        12.11 o                         
  -5   3  12         18.36         23.84         9.71 o                         
  -4   3  12        172.98        170.51        10.10 o                         
  -3   3  12         23.83         24.30        10.64 o                         
  -2   3  12         42.00         55.39        13.91 o                         
  -1   3  12         64.89         38.05        19.13 o                         
   0   3  12        185.35        171.18        15.56 o                         
   1   3  12          9.09         18.68        21.51 o                         
   2   3  12         46.22         49.25        20.72 o                         
   3   3  12          4.24          3.35        19.94 o                         
   4   3  12         84.71         75.66        18.67 o                         
   5   3  12          3.02         -0.36        16.28 o                         
   6   3  12         28.06         24.06        19.39 o                         
  -6   4  12        236.78        252.29        16.30 o                         
  -5   4  12        384.54        403.54        15.77 o                         
  -4   4  12        216.72        219.40        12.93 o                         
  -3   4  12        841.23        839.39        13.93 o                         
  -2   4  12        715.98        705.00        21.96 o                         
  -1   4  12       1153.77       1167.78        34.81 o                         
   0   4  12        872.37        823.41        37.46 o                         
   1   4  12        143.55        141.46        15.14 o                         
   2   4  12        727.15        764.01        34.75 o                         
   3   4  12        116.26        141.31        26.05 o                         
   4   4  12        488.66        457.15        31.68 o                         
   5   4  12        681.50        692.44        26.10 o                         
  -5   5  12         50.44         31.46        15.27 o                         
  -4   5  12         31.98         24.89        12.20 o                         
  -3   5  12         27.96         42.48        15.76 o                         
  -2   5  12         28.21         24.88        13.90 o                         
  -1   5  12         94.89        104.35        25.24 o                         
   0   5  12        199.70        172.27        17.12 o                         
   1   5  12         34.89         38.64        15.05 o                         
   2   5  12          3.45         -2.66        20.33 o                         
   3   5  12         31.72         41.41        15.41 o                         
   4   5  12        162.22        130.75        20.81 o                         
  -3   6  12          1.48          8.92        18.09 o                         
  -2   6  12        749.92        738.42        31.36 o                         
  -1   6  12        103.28        117.47        18.22 o                         
   0   6  12         41.76         21.82        19.41 o                         
   1   6  12        579.08        585.40        31.30 o                         
   2   6  12          6.79         12.81        19.93 o                         
  -7   1  13        392.84        387.20        15.34 o                         
  -6   1  13       1426.31       1437.15        18.56 o                         
  -5   1  13        982.72        998.18        14.15 o                         
  -4   1  13       2330.42       2346.63        23.25 o                         
  -3   1  13        887.93        905.62        13.13 o                         
  -2   1  13        849.78        917.98        15.45 o                         
  -1   1  13       2918.82       2991.90        55.17 o                         
   0   1  13        973.04        995.99        25.34 o                         
   1   1  13       2669.73       2479.71        59.61 o                         
   2   1  13       2296.07       2280.67        48.37 o                         
   3   1  13        327.73        340.64        22.83 o                         
   4   1  13        890.65        919.11        31.02 o                         
   5   1  13        313.09        340.53        18.35 o                         
   6   1  13        246.26        245.77        17.08 o                         
  -7   2  13        109.89        114.60        13.94 o                         
  -6   2  13         19.84         16.04        11.61 o                         
  -5   2  13         56.93         47.87         9.86 o                         
  -4   2  13          1.57         11.56         9.83 o                         
  -3   2  13        954.45        984.86        25.50 o                         
  -2   2  13        542.02        501.76        18.37 o                         
  -1   2  13          1.92         -1.91        19.29 o                         
   0   2  13        125.57        115.48        15.28 o                         
   1   2  13        478.65        471.85        19.20 o                         
   2   2  13        606.44        589.01        26.27 o                         
   3   2  13        146.64        155.00        21.69 o                         
   4   2  13         75.60         77.11        13.77 o                         
   5   2  13          8.39         -0.18        13.67 o                         
   6   2  13         33.81         43.72        18.82 o                         
  -7   3  13        922.81        952.10        20.10 o                         
  -6   3  13          1.36         -0.83        13.99 o                         
  -5   3  13       1834.70       1803.31        30.86 o                         
  -4   3  13        461.22        454.85        11.53 o                         
  -3   3  13       1292.04       1336.12        20.44 o                         
  -2   3  13       3434.42       3430.48        60.94 o                         
  -1   3  13        830.73        809.06        28.70 o                         
   0   3  13       1594.18       1559.80        55.23 o                         
   1   3  13        509.05        531.79        29.50 o                         
   2   3  13        322.59        330.04        23.69 o                         
   3   3  13        878.11        860.51        28.87 o                         
   4   3  13         66.62         77.36        24.18 o                         
   5   3  13        657.92        665.25        35.61 o                         
  -6   4  13         24.46         18.36        14.60 o                         
  -5   4  13         11.42          8.33        15.58 o                         
  -4   4  13        147.99        160.50        11.67 o                         
  -3   4  13        197.83        205.80        14.26 o                         
  -2   4  13        262.65        253.39        16.99 o                         
  -1   4  13         20.12         19.97        21.12 o                         
   0   4  13         44.12         64.84        22.09 o                         
   1   4  13        213.27        194.19        18.69 o                         
   2   4  13         75.74         90.63        17.30 o                         
   3   4  13        442.28        393.78        22.53 o                         
   4   4  13        104.11         86.19        21.21 o                         
   5   4  13         57.31         39.89        20.86 o                         
  -5   5  13         26.55         23.34        13.96 o                         
  -4   5  13        396.58        392.92        19.46 o                         
  -3   5  13        294.58        281.00        17.27 o                         
  -2   5  13        428.32        430.25        22.82 o                         
  -1   5  13        575.64        588.79        32.51 o                         
   0   5  13        116.26        126.74        18.63 o                         
   1   5  13        110.43         88.26        24.30 o                         
   2   5  13        400.31        379.78        30.45 o                         
   3   5  13         58.32         43.99        18.10 o                         
  -2   6  13          9.55         -0.91        23.19 o                         
  -1   6  13        169.76        148.77        24.08 o                         
   0   6  13         17.42          9.42        22.85 o                         
   1   6  13          1.82         -4.25        30.91 o                         
  -7   0  14        274.68        285.71        17.79 o                         
  -6   0  14       1548.34       1547.84        23.89 o                         
  -5   0  14        730.87        780.54        38.59 o                         
  -4   0  14       2544.60       2521.82        34.88 o                         
  -3   0  14       1860.45       1799.18        50.04 o                         
  -2   0  14       1129.77       1148.23        29.58 o                         
  -1   0  14       5328.59       5188.32        82.48 o                         
   0   0  14       1017.66       1024.04        34.05 o                         
   2   0  14       3817.73       4126.24       140.90 o                         
   3   0  14        215.05        234.14        17.72 o                         
   4   0  14       1609.89       1622.23        56.73 o                         
   5   0  14        368.78        389.71        23.79 o                         
   6   0  14         23.27         13.02        21.77 o                         
  -7   1  14          3.47          4.46        15.63 o                         
  -6   1  14        257.20        275.78        11.38 o                         
  -5   1  14        228.35        243.68        12.56 o                         
  -4   1  14        320.84        333.53        10.24 o                         
  -3   1  14         86.26         91.93         9.41 o                         
  -2   1  14         15.94         19.44        14.22 o                         
  -1   1  14        500.97        515.55        19.22 o                         
   0   1  14       1164.78       1252.28        36.04 o                         
   1   1  14        875.71        822.74        29.94 o                         
   2   1  14        244.56        224.26        16.94 o                         
   3   1  14         32.91         30.28        11.93 o                         
   4   1  14         37.56         52.90        13.45 o                         
   5   1  14        335.74        353.84        19.09 o                         
   6   1  14          0.05         11.10        16.17 o                         
  -7   2  14        849.99        873.10        37.11 o                         
  -6   2  14        338.55        350.14        14.27 o                         
  -5   2  14       1221.17       1233.51        17.48 o                         
  -4   2  14        841.52        867.38        14.94 o                         
  -3   2  14       1208.37       1207.06        16.87 o                         
  -2   2  14       1410.39       1442.85        29.45 o                         
  -1   2  14       1111.32       1112.40        31.39 o                         
   0   2  14       1648.24       1640.19        55.23 o                         
   1   2  14        688.97        714.14        26.31 o                         
   2   2  14        687.64        697.50        28.08 o                         
   3   2  14       1060.12       1092.70        31.83 o                         
   4   2  14         97.46        109.41        14.83 o                         
   5   2  14        557.46        540.08        20.77 o                         
   6   2  14        221.16        227.08        24.14 o                         
  -6   3  14          4.08          6.39        12.87 o                         
  -5   3  14          2.10          2.83        14.19 o                         
  -4   3  14         14.08         18.51        12.53 o                         
  -3   3  14          1.08        -11.43        14.79 o                         
  -2   3  14          4.07          9.28        15.16 o                         
  -1   3  14         15.14         14.74        15.84 o                         
   0   3  14          0.01         -9.38        20.36 o                         
   1   3  14         61.01         41.83        22.60 o                         
   2   3  14         49.49         43.19        20.39 o                         
   3   3  14         21.99         19.92        22.67 o                         
   4   3  14          5.20         11.02        25.54 o                         
   5   3  14          3.37         12.21        20.42 o                         
  -6   4  14         71.34         72.83        15.61 o                         
  -5   4  14        274.74        294.31        18.45 o                         
  -4   4  14       1123.72       1126.52        35.13 o                         
  -3   4  14         58.30         54.86        17.20 o                         
  -2   4  14       1084.53       1015.00        31.28 o                         
  -1   4  14        522.52        546.15        28.60 o                         
   0   4  14        255.99        245.75        19.72 o                         
   1   4  14        737.23        706.26        40.71 o                         
   2   4  14        195.36        200.62        21.68 o                         
   3   4  14        224.12        214.96        27.90 o                         
   4   4  14         80.23         72.46        30.13 o                         
  -4   5  14        182.68        168.21        21.67 o                         
  -3   5  14          5.36         16.13        20.62 o                         
  -2   5  14         46.03         48.77        19.75 o                         
  -1   5  14        270.96        252.05        27.43 o                         
   0   5  14         35.46         47.67        25.17 o                         
   1   5  14         38.31         44.80        23.83 o                         
   2   5  14          2.50        -15.60        20.14 o                         
   3   5  14          4.59          0.76        24.04 o                         
  -2   6  14         14.47         12.67        24.42 o                         
  -1   6  14        408.59        436.39        29.46 o                         
   0   6  14        220.06        227.60        26.87 o                         
   1   6  14         75.37         76.12        24.41 o                         
  -7   1  15        531.65        539.87        16.91 o                         
  -6   1  15        541.58        536.71        25.40 o                         
  -5   1  15       1542.70       1550.65        28.76 o                         
  -4   1  15       1235.50       1242.33        21.59 o                         
  -3   1  15       2918.72       2839.99        54.69 o                         
  -2   1  15       1186.03       1237.34        38.43 o                         
  -1   1  15        945.39        965.58        25.81 o                         
   0   1  15       1776.56       1733.56        36.81 o                         
   1   1  15        143.16        149.80        19.79 o                         
   2   1  15       1881.44       1953.59        46.91 o                         
   3   1  15        996.39       1043.34        27.81 o                         
   4   1  15        175.91        203.99        17.62 o                         
   5   1  15        554.07        553.50        21.24 o                         
   6   1  15         25.23         27.48        19.45 o                         
  -7   2  15        122.88        121.94        13.55 o                         
  -6   2  15        105.25        114.87        13.48 o                         
  -5   2  15          0.09          2.96        11.69 o                         
  -4   2  15         34.72         36.57        12.17 o                         
  -3   2  15         10.78          5.74        10.97 o                         
  -2   2  15       1149.95       1164.44        26.41 o                         
  -1   2  15          8.95         12.55        14.05 o                         
   0   2  15        157.74        156.80        15.73 o                         
   1   2  15         30.43         11.74        20.06 o                         
   2   2  15        179.51        181.03        21.28 o                         
   3   2  15        100.48        103.40        16.59 o                         
   4   2  15          0.54          1.76        16.56 o                         
   5   2  15         23.46         25.93        16.82 o                         
  -6   3  15        550.11        545.24        15.70 o                         
  -5   3  15         19.28         23.02        14.64 o                         
  -4   3  15       1826.47       1929.26        23.49 o                         
  -3   3  15         48.24         70.85        20.96 o                         
  -2   3  15        813.72        758.32        26.98 o                         
  -1   3  15       2749.61       2875.14        71.56 o                         
   0   3  15        275.13        235.46        18.20 o                         
   1   3  15       2627.34       2682.27       111.53 o                         
   2   3  15        183.94        178.58        16.03 o                         
   3   3  15        377.68        398.27        27.10 o                         
   4   3  15        503.91        507.13        29.04 o                         
   5   3  15         26.49         19.40        19.76 o                         
  -5   4  15         13.99         19.88        14.08 o                         
  -4   4  15         46.18         32.49        13.05 o                         
  -3   4  15        162.65        170.04        18.51 o                         
  -2   4  15        287.66        274.76        24.50 o                         
  -1   4  15        113.07        127.60        17.32 o                         
   0   4  15         23.83         20.28        16.84 o                         
   1   4  15          2.30        -14.33        17.39 o                         
   2   4  15          8.40        -15.52        18.63 o                         
   3   4  15          2.41          2.80        15.81 o                         
   4   4  15         23.61         32.70        30.07 o                         
  -4   5  15         60.24         30.70        31.85 o                         
  -3   5  15        403.79        382.42        28.68 o                         
  -2   5  15        142.98        162.22        20.92 o                         
  -1   5  15        294.57        302.68        22.75 o                         
   0   5  15        939.65        898.69        42.20 o                         
   1   5  15          6.48        -17.34        20.11 o                         
   2   5  15        352.70        365.74        36.17 o                         
   3   5  15         36.90         19.53        32.65 o                         
  -7   0  16        978.67        937.50        41.15 o                         
  -6   0  16         46.34         50.56        14.10 o                         
  -5   0  16       1547.30       1550.52        54.33 o                         
  -4   0  16       1952.08       1949.97        60.37 o                         
  -3   0  16        412.80        419.15        16.59 o                         
  -2   0  16       3637.29       3511.00        56.44 o                         
  -1   0  16         62.86         81.23        18.39 o                         
   0   0  16       1827.18       1752.97        48.36 o                         
   2   0  16        186.83        208.58        21.17 o                         
   3   0  16       2781.13       2952.69       100.63 o                         
   4   0  16         97.82        101.25        16.58 o                         
   5   0  16        571.34        581.46        34.87 o                         
  -7   1  16        117.00        118.54        17.73 o                         
  -6   1  16          6.72          8.45        11.80 o                         
  -5   1  16        247.48        277.40        13.23 o                         
  -4   1  16        608.91        611.97        12.61 o                         
  -3   1  16        606.85        639.22        19.44 o                         
  -2   1  16        535.18        509.64        16.71 o                         
  -1   1  16         29.54         34.30        19.17 o                         
   0   1  16        250.50        238.73        14.08 o                         
   1   1  16         90.76         98.17        14.40 o                         
   2   1  16        298.29        305.27        23.86 o                         
   3   1  16          7.82          9.84        12.99 o                         
   4   1  16          9.41         -0.60        14.70 o                         
   5   1  16         32.22         34.42        16.63 o                         
  -7   2  16        311.51        330.85        18.20 o                         
  -6   2  16       1350.58       1405.05        43.46 o                         
  -5   2  16        379.41        378.30        14.48 o                         
  -4   2  16        987.64       1021.34        17.74 o                         
  -3   2  16       2504.73       2485.18        31.42 o                         
  -2   2  16        161.32        154.80        20.31 o                         
  -1   2  16       2427.82       2480.51        57.00 o                         
   0   2  16       1288.75       1323.74        45.54 o                         
   1   2  16        265.22        262.69        19.34 o                         
   2   2  16       1418.96       1460.84        38.84 o                         
   3   2  16        160.63        181.49        24.54 o                         
   4   2  16        329.61        351.77        17.01 o                         
   5   2  16        131.90        126.76        18.75 o                         
  -6   3  16          3.69          5.06        15.41 o                         
  -5   3  16          0.01         -1.90        15.13 o                         
  -4   3  16         20.88         16.16        14.87 o                         
  -3   3  16        226.17        224.37        17.83 o                         
  -2   3  16          0.01          8.27        21.67 o                         
  -1   3  16          7.22          0.10        21.82 o                         
   0   3  16          0.39         32.41        19.88 o                         
   1   3  16          0.43         10.90        20.88 o                         
   2   3  16          1.27         -8.24        17.68 o                         
   3   3  16         18.12         15.55        25.70 o                         
   4   3  16          6.25          8.33        28.03 o                         
  -5   4  16        151.92        166.34        14.96 o                         
  -4   4  16        375.91        356.97        21.95 o                         
  -3   4  16        511.85        485.36        21.98 o                         
  -2   4  16        410.99        402.68        26.38 o                         
  -1   4  16       1068.65       1142.12        38.94 o                         
   0   4  16        453.99        494.68        32.06 o                         
   1   4  16        390.66        421.64        32.11 o                         
   2   4  16        193.23        188.24        21.60 o                         
   3   4  16        127.29        123.46        21.08 o                         
   4   4  16        159.67        147.82        33.53 o                         
  -4   5  16         48.65         42.18        33.26 o                         
  -3   5  16        105.81        109.01        29.79 o                         
  -2   5  16         12.69          9.32        20.03 o                         
  -1   5  16          0.17         -7.81        20.42 o                         
   0   5  16        171.80        186.93        22.03 o                         
   1   5  16          0.04          9.72        26.88 o                         
   2   5  16        147.21        162.13        25.63 o                         
  -7   1  17        623.88        635.71        26.12 o                         
  -6   1  17        777.41        813.51        43.17 o                         
  -5   1  17        502.11        534.02        15.01 o                         
  -4   1  17       1473.68       1451.53        40.27 o                         
  -3   1  17       1180.53       1168.10        25.00 o                         
  -2   1  17       1997.39       1911.46        36.74 o                         
  -1   1  17       1439.26       1410.67        35.48 o                         
   0   1  17       1318.38       1279.83        26.28 o                         
   1   1  17       1106.75       1128.89        23.37 o                         
   2   1  17        136.98        136.11        21.94 o                         
   3   1  17        989.28       1041.57        28.04 o                         
   4   1  17        317.80        341.12        16.42 o                         
   5   1  17        240.90        240.30        18.90 o                         
  -6   2  17        236.69        233.77        15.12 o                         
  -5   2  17        300.95        332.12        15.71 o                         
  -4   2  17         15.22         14.39        13.71 o                         
  -3   2  17          0.44          1.45        22.41 o                         
  -2   2  17        149.30        164.72        20.66 o                         
  -1   2  17        509.40        533.03        20.89 o                         
   0   2  17          5.30         11.82        14.39 o                         
   1   2  17        180.28        165.21        17.07 o                         
   2   2  17         58.58         63.16        23.63 o                         
   3   2  17        166.92        186.82        24.73 o                         
   4   2  17        109.58        123.11        17.70 o                         
   5   2  17          4.29          9.37        17.42 o                         
  -6   3  17        637.35        651.07        21.48 o                         
  -5   3  17        660.21        670.74        25.31 o                         
  -4   3  17        112.88        110.41        14.87 o                         
  -3   3  17       1444.30       1445.32        33.63 o                         
  -2   3  17         57.27         59.85        16.19 o                         
  -1   3  17        388.33        411.74        24.47 o                         
   0   3  17       1035.31       1087.35        41.68 o                         
   1   3  17         96.89         88.42        17.13 o                         
   2   3  17       1175.57       1165.77        59.91 o                         
   3   3  17        106.79         99.88        27.33 o                         
   4   3  17        305.44        275.04        24.63 o                         
  -5   4  17        409.48        440.06        21.11 o                         
  -4   4  17         35.78         17.83        20.37 o                         
  -3   4  17          5.44          9.34        26.15 o                         
  -2   4  17        188.59        208.35        19.88 o                         
  -1   4  17        201.58        210.50        20.07 o                         
   0   4  17        121.24        128.09        19.13 o                         
   1   4  17          1.21          6.29        18.35 o                         
   2   4  17         53.33         81.91        25.76 o                         
   3   4  17         70.54         60.60        19.16 o                         
  -3   5  17        256.40        243.71        32.19 o                         
  -2   5  17        268.88        256.27        29.21 o                         
  -1   5  17        141.89        143.99        22.02 o                         
   0   5  17        255.93        265.67        28.66 o                         
   1   5  17        383.86        414.76        35.89 o                         
   2   5  17         84.66        100.39        33.13 o                         
  -7   0  18        220.99        213.64        20.54 o                         
  -6   0  18       1683.26       1667.71       122.46 o                         
  -5   0  18         40.74         39.01        14.79 o                         
  -4   0  18       1568.57       1562.60        74.19 o                         
  -3   0  18       1694.67       1679.62        41.50 o                         
  -2   0  18       1010.15        950.93        30.37 o                         
  -1   0  18       2559.21       2413.63        51.01 o                         
   0   0  18          5.24          6.03        19.49 o                         
   1   0  18       1517.78       1622.41        51.17 o                         
   2   0  18          2.23          4.45        21.02 o                         
   3   0  18        498.65        550.02        30.62 o                         
   4   0  18        847.40        899.06        38.10 o                         
   5   0  18         14.08         -4.97        22.97 o                         
  -6   1  18         59.45         70.48        13.27 o                         
  -5   1  18         30.75         39.63        12.41 o                         
  -4   1  18         88.14         95.63        11.94 o                         
  -3   1  18         33.41         42.52        21.41 o                         
  -2   1  18          7.05          6.08        20.64 o                         
  -1   1  18         77.22         84.58        20.63 o                         
   0   1  18        107.81         99.79        13.86 o                         
   1   1  18          2.09         -0.55        12.03 o                         
   2   1  18          1.66          4.57        21.59 o                         
   3   1  18        103.69        123.73        17.49 o                         
   4   1  18          0.06          5.21        19.44 o                         
   5   1  18          0.20         -0.61        20.71 o                         
  -6   2  18        317.26        317.88        18.65 o                         
  -5   2  18       1083.01       1149.81        20.72 o                         
  -4   2  18        383.17        390.60        14.42 o                         
  -3   2  18       1158.81       1176.30        31.30 o                         
  -2   2  18       1282.67       1259.12        30.63 o                         
  -1   2  18        279.49        289.74        23.40 o                         
   0   2  18       2009.12       2136.32        67.74 o                         
   1   2  18        260.00        261.44        25.20 o                         
   2   2  18        881.36        826.15        25.35 o                         
   3   2  18        390.95        400.54        30.44 o                         
   4   2  18        239.48        251.82        19.46 o                         
  -5   3  18          0.03          2.66        17.64 o                         
  -4   3  18         31.60         41.52        19.63 o                         
  -3   3  18         10.53          1.66        18.17 o                         
  -2   3  18          1.14          0.52        16.93 o                         
  -1   3  18        115.33         89.47        18.11 o                         
   0   3  18         35.58         29.66        23.35 o                         
   1   3  18          0.01         -6.22        18.02 o                         
   2   3  18          5.75          9.46        19.77 o                         
   3   3  18         21.15         23.16        34.03 o                         
   4   3  18          4.62         13.57        31.91 o                         
  -4   4  18        128.72        122.74        22.35 o                         
  -3   4  18        384.94        410.73        30.55 o                         
  -2   4  18        342.86        353.17        23.14 o                         
  -1   4  18         54.03         39.62        25.88 o                         
   0   4  18       1048.69       1019.97        46.16 o                         
   1   4  18        566.40        548.45        37.00 o                         
   2   4  18        203.38        198.97        23.96 o                         
   3   4  18        415.00        402.73        33.72 o                         
  -2   5  18        162.66        146.35        31.56 o                         
  -1   5  18         83.04         73.77        30.68 o                         
   0   5  18         41.01         49.84        28.82 o                         
   1   5  18        108.44        109.18        24.86 o                         
  -6   1  19        692.05        686.26        27.00 o                         
  -5   1  19        689.40        707.14        15.47 o                         
  -4   1  19        323.66        341.55        14.22 o                         
  -3   1  19       1720.84       1694.07        34.45 o                         
  -2   1  19        608.11        605.81        21.86 o                         
  -1   1  19       1152.06       1104.98        33.61 o                         
   0   1  19        880.48        880.66        31.80 o                         
   1   1  19        824.70        807.64        20.28 o                         
   2   1  19        667.97        705.88        31.91 o                         
   3   1  19        201.77        218.51        16.95 o                         
   4   1  19        410.23        445.51        21.73 o                         
  -6   2  19          8.80         15.89        14.70 o                         
  -5   2  19        108.05        107.59        17.58 o                         
  -4   2  19        217.57        245.94        14.04 o                         
  -3   2  19         34.47         41.58        17.35 o                         
  -2   2  19          3.33          0.36        22.42 o                         
  -1   2  19         69.05         54.95        16.89 o                         
   0   2  19        101.48        108.19        24.14 o                         
   1   2  19        116.49        121.75        24.13 o                         
   2   2  19         78.43         73.51        15.85 o                         
   3   2  19          1.06         -7.72        27.28 o                         
   4   2  19         38.22         30.19        18.93 o                         
  -5   3  19        717.62        744.63        24.40 o                         
  -4   3  19       1062.41       1006.36        27.52 o                         
  -3   3  19         71.29         47.62        24.50 o                         
  -2   3  19       1942.71       2023.51        51.13 o                         
  -1   3  19         48.05         37.34        25.16 o                         
   0   3  19        542.58        519.54        26.38 o                         
   1   3  19        663.29        670.69        37.57 o                         
   2   3  19         25.35         -5.57        25.88 o                         
   3   3  19        398.76        329.08        51.96 o                         
  -4   4  19        194.87        198.98        23.86 o                         
  -3   4  19         23.91         23.60        23.07 o                         
  -2   4  19        103.55         86.62        26.55 o                         
  -1   4  19         86.12         90.12        20.68 o                         
   0   4  19         57.45         62.55        20.37 o                         
   1   4  19        212.83        219.16        23.23 o                         
   2   4  19          1.76         -7.23        31.37 o                         
  -1   5  19        341.83        345.84        28.76 o                         
   0   5  19        118.35         87.03        25.72 o                         
  -6   0  20        592.24        642.13        27.90 o                         
  -5   0  20       1767.66       1904.15        86.53 o                         
  -4   0  20         39.91         27.90        24.07 o                         
  -3   0  20       1995.58       1909.24        48.04 o                         
  -2   0  20        642.10        614.11        28.68 o                         
  -1   0  20       1525.65       1437.78        38.49 o                         
   0   0  20       1906.50       1874.33        46.48 o                         
   1   0  20        395.79        431.04        34.62 o                         
   2   0  20        650.10        679.32        34.36 o                         
   3   0  20         19.43         20.89        27.27 o                         
   4   0  20        114.77        121.12        30.05 o                         
  -6   1  20        138.78        140.83        18.44 o                         
  -5   1  20        160.76        180.77        15.27 o                         
  -4   1  20          1.00          2.26        26.38 o                         
  -3   1  20        185.49        152.36        23.39 o                         
  -2   1  20        269.23        273.41        24.85 o                         
  -1   1  20        339.59        326.18        18.78 o                         
   0   1  20        163.86        168.50        23.01 o                         
   1   1  20        251.86        259.17        16.98 o                         
   2   1  20         53.69         58.36        14.60 o                         
   3   1  20        413.58        432.73        19.47 o                         
   4   1  20        169.79        175.95        22.19 o                         
  -5   2  20        480.42        496.66        17.06 o                         
  -4   2  20        917.48        904.59        27.46 o                         
  -3   2  20        136.75        147.96        19.06 o                         
  -2   2  20       1445.30       1410.21        35.87 o                         
  -1   2  20        360.36        364.31        25.64 o                         
   0   2  20        327.78        326.42        20.60 o                         
   1   2  20        922.29        971.83        37.33 o                         
   2   2  20        173.03        178.89        18.48 o                         
   3   2  20        266.58        264.35        32.62 o                         
   4   2  20        315.82        326.60        26.14 o                         
  -5   3  20          3.90         -0.09        23.61 o                         
  -4   3  20         49.82         60.95        27.94 o                         
  -3   3  20          2.79         13.20        27.07 o                         
  -2   3  20         29.72         39.66        19.86 o                         
  -1   3  20         30.64         31.58        18.95 o                         
   0   3  20          0.01         -6.17        25.25 o                         
   1   3  20         27.64         36.69        20.39 o                         
   2   3  20        141.35        123.45        29.74 o                         
   3   3  20         23.06         12.55        23.77 o                         
  -3   4  20        317.68        313.73        25.13 o                         
  -2   4  20        286.07        296.27        29.73 o                         
  -1   4  20        227.32        206.26        30.21 o                         
   0   4  20          7.16         -0.74        22.08 o                         
   1   4  20        356.35        352.39        33.58 o                         
   2   4  20        186.68        206.33        26.67 o                         
  -5   1  21       1073.88       1111.45        45.41 o                         
  -4   1  21        350.15        316.99        22.75 o                         
  -3   1  21        345.08        330.84        25.91 o                         
  -2   1  21       1393.87       1378.85        32.00 o                         
  -1   1  21        412.14        421.12        25.63 o                         
   0   1  21        733.16        751.36        30.88 o                         
   1   1  21        412.36        416.62        18.72 o                         
   2   1  21        247.59        261.91        12.90 o                         
   3   1  21        259.18        284.32        19.11 o                         
   4   1  21         98.12         97.20        18.95 o                         
  -5   2  21          0.10          3.25        16.60 o                         
  -4   2  21        237.07        242.09        29.90 o                         
  -3   2  21         96.68        115.44        27.70 o                         
  -2   2  21          0.82         -8.47        25.72 o                         
  -1   2  21         46.67         49.34        19.38 o                         
   0   2  21         31.51         29.97        18.61 o                         
   1   2  21        179.30        176.53        21.52 o                         
   2   2  21         41.98         46.74        20.94 o                         
   3   2  21          7.57         11.03        17.01 o                         
  -4   3  21       1087.07       1102.69        38.16 o                         
  -3   3  21        618.57        625.76        25.97 o                         
  -2   3  21        189.66        191.04        21.75 o                         
  -1   3  21       1316.69       1357.48        47.93 o                         
   0   3  21         22.20         18.90        20.19 o                         
   1   3  21        647.35        632.76        32.41 o                         
   2   3  21        561.41        574.46        32.68 o                         
  -3   4  21         28.09         43.47        31.63 o                         
  -2   4  21          0.44         -6.69        23.39 o                         
  -1   4  21          0.88        -16.04        23.39 o                         
   0   4  21        106.14        121.19        24.10 o                         
   1   4  21         60.95         65.76        25.43 o                         
  -5   0  22        262.68        255.99        34.35 o                         
  -4   0  22       1845.69       1811.34        48.40 o                         
  -3   0  22         24.71         26.79        29.82 o                         
  -2   0  22        965.83        975.64        36.83 o                         
  -1   0  22        890.14        865.91        37.64 o                         
   0   0  22        197.19        189.88        26.96 o                         
   1   0  22       1509.32       1574.54        82.70 o                         
   2   0  22        543.60        551.17        33.66 o                         
   3   0  22        312.38        325.17        31.14 o                         
  -5   1  22        131.15        129.72        26.31 o                         
  -4   1  22         48.34         31.27        29.78 o                         
  -3   1  22          5.19          5.17        25.89 o                         
  -2   1  22        154.31        159.01        26.66 o                         
  -1   1  22        112.71        118.11        24.99 o                         
   0   1  22        311.96        292.76        27.47 o                         
   1   1  22         47.49         40.28        15.96 o                         
   2   1  22          5.38          6.56        13.28 o                         
   3   1  22         23.62         19.51        16.23 o                         
  -5   2  22        746.84        698.79        39.31 o                         
  -4   2  22        307.38        296.52        24.02 o                         
  -3   2  22        785.18        752.60        27.18 o                         
  -2   2  22        428.79        415.72        22.67 o                         
  -1   2  22        458.28        464.20        27.27 o                         
   0   2  22        491.65        505.06        30.76 o                         
   1   2  22        152.77        160.53        21.17 o                         
   2   2  22        391.42        384.25        26.52 o                         
   3   2  22        138.27         96.39        31.36 o                         
  -4   3  22         17.96         19.25        25.43 o                         
  -3   3  22          9.00          8.78        28.79 o                         
  -2   3  22          6.13         11.01        28.14 o                         
  -1   3  22          0.39          6.20        21.62 o                         
   0   3  22          0.73         24.41        26.34 o                         
   1   3  22         10.84         25.16        32.14 o                         
   2   3  22         43.43         57.63        25.92 o                         
  -1   4  22        502.42        510.92        36.53 o                         
  -5   1  23        404.11        423.88        38.48 o                         
  -4   1  23       1105.00       1075.39        34.42 o                         
  -3   1  23        329.96        300.06        23.08 o                         
  -2   1  23        287.47        299.80        29.08 o                         
  -1   1  23        850.55        840.12        33.71 o                         
   0   1  23        348.45        318.80        29.93 o                         
   1   1  23        534.74        592.45        28.24 o                         
   2   1  23        392.49        378.92        33.72 o                         
  -4   2  23          3.50         26.42        30.35 o                         
  -3   2  23        480.75        513.70        32.62 o                         
  -2   2  23        148.82        170.47        29.33 o                         
  -1   2  23         34.05         37.40        28.27 o                         
   0   2  23          0.29          1.78        29.65 o                         
   1   2  23          8.79         22.66        23.35 o                         
   2   2  23        230.66        218.74        26.56 o                         
  -3   3  23        486.59        493.25        29.32 o                         
  -2   3  23        386.06        368.52        26.63 o                         
  -1   3  23        267.66        275.49        29.80 o                         
   0   3  23        392.99        431.99        35.82 o                         
   1   3  23         23.73         -5.39        33.95 o                         
  -4   0  24        559.76        383.57        37.77 o                         
  -3   0  24        735.63        480.48        35.23 o                         
  -2   0  24          9.75         15.52        34.47 o                         
  -1   0  24       1020.31        929.88        45.01 o                         
   0   0  24        162.96        153.48        22.39 o                         
   1   0  24         85.26         90.48        22.11 o                         
   2   0  24        740.89        693.23        27.17 o                         
  -4   1  24         24.82         10.64        33.64 o                         
  -3   1  24         97.91         99.17        30.88 o                         
  -2   1  24          1.85         14.53        28.11 o                         
  -1   1  24          8.06         28.39        28.21 o                         
   0   1  24         22.09         30.00        30.57 o                         
   1   1  24         65.27         76.55        28.66 o                         
   2   1  24          2.01          7.58        17.85 o                         
  -3   2  24        442.74        437.65        27.12 o                         
  -2   2  24        575.35        568.95        28.22 o                         
  -1   2  24        271.65        268.93        24.86 o                         
   0   2  24        596.90        616.77        34.73 o                         
   1   2  24        192.03        206.26        31.35 o                         
  -1   3  24          4.96          2.11        34.29 o                         
  -3   1  25        925.47        947.30        41.21 o                         
  -2   1  25        325.46        345.64        32.60 o                         
  -1   1  25        182.94        196.26        32.13 o                         
   0   1  25        582.31        584.75        33.36 o                         
   1   1  25         84.12         41.52        21.94 o                         
  -2   2  25        171.44        183.23        26.30 o                         
  -1   2  25         53.74         56.47        25.43 o                         
   0   2  25         37.12         37.15        30.94 o                         
  -1   0  26          1.25          1.00        36.55 o                         
   0   0  26        669.43        132.64       114.34 o                         
  -2   1  26        222.35        176.09        35.78 o                         
  -1   1  26          7.66          5.76        34.60 o                         
                                                                                
