# Supplementary material for: Crystal structure of (1,3-thia­zole-2-carboxyl­ato-κN)(1,3-thia­zole-2-carb­oxy­lic acid-κN)silver(I)
Source: Acta Crystallogr E Crystallogr Commun. 2019 Jan 11;75(Pt 2):185–8. doi: 10.1107/S2056989019000124 (PMC6362641; doi:10.1107/S2056989019000124)
Supplement: Supplementary file 3 [file e-75-00185-Isup3.mol]

shelx
  --CCDC--101218    3D                              

 23 24  0  0  0  0  0  0  0  0999 V2000
   -1.3197    2.5090    9.0432 Ag     0
    1.5368    3.3533    5.5055 S      0
    1.0382    0.9936    8.5856 O      0
    1.5347    0.4110    8.9311 H      0
    2.7225    1.2103    7.1013 O      0
   -0.2491    3.1739    7.3058 N      0
    0.2124    4.4279    5.4326 C      0
    0.0927    5.0632    4.7911 H      0
   -0.6406    4.2001    6.4699 C      0
   -1.4089    4.6868    6.6015 H      0
    0.8886    2.6455    6.9119 C      0
    1.6332    1.5195    7.5773 C      0
   -4.1763    1.6647   12.5809 S      0
   -3.6777    4.0244    9.5008 O      0
   -4.1742    4.6070    9.1553 H      0
   -5.3620    3.8077   10.9851 O      0
   -2.3904    1.8441   10.7806 N      0
   -2.8519    0.5901   12.6538 C      0
   -2.7322   -0.0452   13.2953 H      0
   -1.9989    0.8179   11.6165 C      0
   -1.2306    0.3312   11.4849 H      0
   -3.5281    2.3725   11.1745 C      0
   -4.2727    3.4985   10.5091 C      0
  1  6  1
  1 17  1
  2  7  1
  2 11  1
  3  4  1
  3 12  1
  5 12  1
  6  9  1
  6 11  1
  7  8  1
  7  9  1
  9 10  1
 11 12  1
 13 18  1
 13 22  1
 14 15  1
 14 23  1
 16 23  1
 17 20  1
 17 22  1
 18 19  1
 18 20  1
 20 21  1
 22 23  1
M  END
$$$$
